# Supplementary material for: Crystal structure of 2-(4-methyl­phen­yl)-4H-1,3-benzo­thia­zine
Source: Acta Crystallogr E Crystallogr Commun. 2015 Jan 3;71(Pt 2):o74. doi: 10.1107/S205698901402725X (PMC4384615; doi:10.1107/S205698901402725X)
Supplement: Supplementary file 1 [file e-71-00o74-sup1.cif]

##############################################################################
#                                                                            #
# This CIF contains the data in a paper accepted for publication in          #
# Acta Crystallographica Section E. It conforms to the requirements of       #
# Notes for Authors for Acta Crystallographica Section E, and has been       #
# peer reviewed under the auspices of the IUCr Commission on Journals.       #
#                                                                            #
# Full details of the Crystallographic Information File format               #
# are given in the paper "The Crystallographic Information File (CIF):       #
# a New Standard Archive File for Crystallography" by S. R. Hall, F. H.      #
# Allen and I. D. Brown [Acta Cryst. (1991), A47, 655-685].                  #
#                                                                            #
# The current version of the core CIF dictionary is obtainable from          #
# ftp://ftp.iucr.org/pub/cif_core.dic.                                       #
#                                                                            #
# Software is freely available for graphical display of the structure(s)     #
# in this CIF. For information consult the CIF software page                 #
# http://www.iucr.org/resources/cif/software.                                #
#                                                                            #
# This file may be used for bona fide research purposes within the           #
# scientific community so long as proper attribution is given to the journal # 
# article from which it was obtained.                                        #
#                                                                            #
##############################################################################
data_global
_audit_creation_method     'PLATON <TABLE ACC> option'
_journal_date_recd_electronic     2014-11-29
_journal_date_accepted     2014-12-12
_journal_name_full     'Acta Crystallographica, Section E'
_journal_year     2015
_journal_volume     71
_journal_issue      2
_journal_page_first     o74
_journal_page_last     o74
_journal_paper_category     HO
_journal_paper_doi     10.1107/S205698901402725X
_journal_coeditor_code     IS5385
_publ_contact_author_name     'Dr M. Mahendra'
_publ_contact_author_address
;
Department of Studies in Physics,
University of Mysore,
Mysore 570 006,
Karnataka State,
India
;
_publ_contact_author_email     mahendra@physics.uni-mysore.ac.in
_publ_contact_author_fax     ?
_publ_contact_author_phone        .91E-306
_publ_section_title
;
Crystal structure of 2-(4-methylphenyl)-4<i>H</i>-1,3-benzothiazine
;
loop_
    _publ_author_name
    _publ_author_address
    'Sandhya, N. C.'
;
Department of Studies in Chemistry
Manasagangotri
University of Mysore
Mysore 570 006
India
;
    'Chandra'
;
Department of Studies in Physics
Manasagangotri
University of Mysore
Mysore 570 006
India
;
    'Suresha, G. P.'
;
Department of Studies in Chemistry
Manasagangotri
University of Mysore
Mysore 570 006
India
;
    'Lokanath, N. K.'
;
Department of Studies in Physics
Manasagangotri
University of Mysore
Mysore 570 006
India
;
    'Mahendra, M.'
;
Department of Studies in Physics
Manasagangotri
University of Mysore
Mysore 570 006
India
;
data_I
_database_code_depnum_ccdc_archive 'CCDC 1039090'
_chemical_name_systematic
;
2-(4-Methylphenyl)-4<i>H</i>-1,3-benzothiazine
;
_chemical_name_common
;
2-(<i>p</i>-tolyl)-4<i>H</i>-benzo[<i>e</i>][1,3]thiazine
;
_chemical_formula_moiety     'C15 H13 N S'
_chemical_formula_sum     'C15 H13 N S'
_chemical_formula_structural     ?
_chemical_formula_iupac     'C15 H13 N S'
_chemical_formula_weight     239.33
_chemical_melting_point     ?
_symmetry_cell_setting     monoclinic
_symmetry_space_group_name_H-M     'P 21/c'
_symmetry_space_group_name_Hall     '-P 2ybc'
loop_
    _symmetry_equiv_pos_site_id
    _symmetry_equiv_pos_as_xyz
    1 x,y,z
    2 -x,1/2+y,1/2-z
    3 -x,-y,-z
    4 x,1/2-y,1/2+z
_cell_length_a     15.1241(9)
_cell_length_b     6.0111(4)
_cell_length_c     14.3212(9)
_cell_angle_alpha     90
_cell_angle_beta     110.268(2)
_cell_angle_gamma     90
_cell_volume     1221.36(13)
_cell_formula_units_Z     4
_cell_measurement_reflns_used     1988
_cell_measurement_theta_min     3.11
_cell_measurement_theta_max     64.55
_cell_measurement_temperature     293
_cell_special_details
;
;
_exptl_crystal_description     'block'
_exptl_crystal_colour     'light yellow'
_exptl_crystal_size_max     0.30
_exptl_crystal_size_mid     0.25
_exptl_crystal_size_min     0.20
_exptl_crystal_size_rad     ?
_exptl_crystal_density_diffrn     1.302
_exptl_crystal_density_meas     ?
_exptl_crystal_density_method     'Not Measured'
_exptl_crystal_F_000     504
_exptl_absorpt_coefficient_mu     2.129
_exptl_absorpt_correction_type     none
_exptl_absorpt_process_details     ?
_exptl_absorpt_correction_T_min     ?
_exptl_absorpt_correction_T_max     ?
_exptl_special_details
;
;
_diffrn_ambient_temperature     293
_diffrn_radiation_type     'CuK\a'
_diffrn_radiation_wavelength     1.54178
_diffrn_radiation_source     'Bruker MicroStar microfocus rotating anode'
_diffrn_radiation_monochromator     'Helios multilayer optics'
_diffrn_measurement_device_type     'Bruker X8 Proteum'
_diffrn_measurement_method     '\f and \w scans'
_diffrn_detector_area_resol_mean     10.7
_diffrn_reflns_number     10379
_diffrn_reflns_av_R_equivalents     0.0412
_diffrn_reflns_av_sigmaI/netI     0.0283
_diffrn_reflns_theta_min     3.11
_diffrn_reflns_theta_max     64.55
_diffrn_reflns_theta_full     64.55
_diffrn_measured_fraction_theta_max     0.972
_diffrn_measured_fraction_theta_full     0.972
_diffrn_reflns_limit_h_min     -17
_diffrn_reflns_limit_h_max     16
_diffrn_reflns_limit_k_min     -3
_diffrn_reflns_limit_k_max     6
_diffrn_reflns_limit_l_min     -16
_diffrn_reflns_limit_l_max     16
_diffrn_reflns_reduction_process
;
;
_refine_special_details
;
Refinement on <i>F</i>^2^ for ALL reflections except those flagged by the user
for potential systematic errors. Weighted <i>R</i>-factors <i>wR</i> and all
goodnesses of fit <i>S</i> are based on <i>F</i>^2^, conventional
<i>R</i>-factors <i>R</i> are based on <i>F</i>, with <i>F</i> set to zero for
negative <i>F</i>^2^. The observed criterion of <i>F</i>^2^ > \s(<i>F</i>^2^)
is used only for calculating -<i>R</i>-factor-obs <i>etc</i>. and is not
relevant to the choice of reflections for refinement. <i>R</i>-factors based
on <i>F</i>^2^ are statistically about twice as large as those based on
<i>F</i>, and <i>R</i>-factors based on ALL data will be even larger.
;
_reflns_number_total     1988
_reflns_number_gt     1890
_reflns_threshold_expression     I>2\s(I)
_refine_ls_structure_factor_coef     Fsqd
_refine_ls_matrix_type     full
_refine_ls_R_factor_all     0.0372
_refine_ls_R_factor_gt     0.0359
_refine_ls_wR_factor_gt     0.1008
_refine_ls_wR_factor_ref     0.1019
_refine_ls_goodness_of_fit_ref     1.054
_refine_ls_restrained_S_all     1.054
_refine_ls_number_reflns     1988
_refine_ls_number_parameters     156
_refine_ls_number_restraints     0
_refine_ls_number_constraints     ?
_refine_ls_hydrogen_treatment     constr
_refine_ls_weighting_scheme     calc
_refine_ls_weighting_details
         'calc w=1/[\s^2^(Fo^2^)+(0.0608P)^2^+0.3174P] where P=(Fo^2^+2Fc^2^)/3'
_atom_sites_solution_hydrogens     geom
_atom_sites_solution_primary     direct
_atom_sites_solution_secondary     difmap
_refine_ls_shift/su_max     0.001
_refine_ls_shift/su_mean     0.000
_refine_diff_density_max     0.183
_refine_diff_density_min     -0.201
_refine_ls_extinction_method
;
SHELXL97 (Sheldrick, 2008)
;
_refine_ls_extinction_coef     0.0063(7)
_refine_ls_extinction_expression
                                  'FC^*^=KFC[1+0.001XFC^2^\L^3^/SIN(2\Q)]^-1/4^'
_refine_ls_abs_structure_details     ?
_refine_ls_abs_structure_Flack     .
loop_
    _atom_type_symbol
    _atom_type_description
    _atom_type_scat_dispersion_real
    _atom_type_scat_dispersion_imag
    _atom_type_scat_source
    S S 0.3331 0.5567 'International Tables Vol C Tables 4.2.6.8 and 6.1.1.4'
    N N 0.0311 0.0180 'International Tables Vol C Tables 4.2.6.8 and 6.1.1.4'
    H H 0.0000 0.0000 'International Tables Vol C Tables 4.2.6.8 and 6.1.1.4'
    C C 0.0181 0.0091 'International Tables Vol C Tables 4.2.6.8 and 6.1.1.4'
_computing_data_collection
;
APEX2 (Bruker, 2009)
;
_computing_cell_refinement
;
SAINT (Bruker, 2009)
;
_computing_data_reduction
;
SAINT (Bruker, 2009)
;
_computing_structure_solution
;
SHELXS97 (Sheldrick, 2008)
;
_computing_structure_refinement
;
SHELXL97 (Sheldrick, 2008)
;
_computing_molecular_graphics
;
PLATON (Spek, 2009)
;
_computing_publication_material
;
SHELXL97 (Sheldrick, 2008)
;
loop_
    _atom_site_type_symbol
    _atom_site_label
    _atom_site_fract_x
    _atom_site_fract_y
    _atom_site_fract_z
    _atom_site_U_iso_or_equiv
    _atom_site_thermal_displace_type
    _atom_site_calc_flag
    _atom_site_refinement_flags
    _atom_site_occupancy
    S S1 0.85647(3) 0.07017(7) 0.54278(3) 0.0440(2) Uani . . 1.000
    N N5 0.71804(10) -0.2361(2) 0.51727(10) 0.0482(5) Uani . . 1.000
    C C2 0.87171(11) 0.0058(3) 0.66754(11) 0.0383(5) Uani . . 1.000
    C C3 0.83561(11) -0.1929(3) 0.68916(12) 0.0422(5) Uani . . 1.000
    C C4 0.78453(13) -0.3459(3) 0.60484(13) 0.0519(6) Uani . . 1.000
    C C6 0.74506(11) -0.0644(2) 0.48288(12) 0.0394(5) Uani . . 1.000
    C C7 0.92024(12) 0.1532(3) 0.74273(12) 0.0461(5) Uani . . 1.000
    C C8 0.93470(13) 0.0983(3) 0.84074(13) 0.0554(6) Uani . . 1.000
    C C9 0.90031(14) -0.0989(4) 0.86320(14) 0.0595(7) Uani . . 1.000
    C C10 0.85010(12) -0.2426(3) 0.78801(13) 0.0534(6) Uani . . 1.000
    C C11 0.68996(11) 0.0295(3) 0.38404(12) 0.0399(5) Uani . . 1.000
    C C12 0.70649(13) 0.2415(3) 0.35473(13) 0.0494(6) Uani . . 1.000
    C C13 0.66238(14) 0.3119(3) 0.25780(14) 0.0548(6) Uani . . 1.000
    C C14 0.59980(13) 0.1777(3) 0.18745(13) 0.0520(6) Uani . . 1.000
    C C15 0.58033(14) -0.0299(3) 0.21806(14) 0.0577(6) Uani . . 1.000
    C C16 0.62461(13) -0.1037(3) 0.31386(13) 0.0501(6) Uani . . 1.000
    C C17 0.55616(18) 0.2545(4) 0.08089(15) 0.0766(8) Uani . . 1.000
    H H4A 0.83080 -0.42520 0.58460 0.0620 Uiso calc R 1.000
    H H4B 0.75040 -0.45520 0.62890 0.0620 Uiso calc R 1.000
    H H7 0.94270 0.28720 0.72730 0.0550 Uiso calc R 1.000
    H H8 0.96770 0.19490 0.89160 0.0660 Uiso calc R 1.000
    H H9 0.91090 -0.13580 0.92930 0.0710 Uiso calc R 1.000
    H H10 0.82580 -0.37380 0.80390 0.0640 Uiso calc R 1.000
    H H12 0.74760 0.33660 0.40080 0.0590 Uiso calc R 1.000
    H H13 0.67520 0.45350 0.23960 0.0660 Uiso calc R 1.000
    H H15 0.53630 -0.12110 0.17280 0.0690 Uiso calc R 1.000
    H H16 0.61070 -0.24440 0.33200 0.0600 Uiso calc R 1.000
    H H17A 0.56570 0.41170 0.07730 0.1150 Uiso calc R 1.000
    H H17B 0.48980 0.22310 0.05730 0.1150 Uiso calc R 1.000
    H H17C 0.58520 0.17760 0.04030 0.1150 Uiso calc R 1.000
loop_
    _atom_site_aniso_label
    _atom_site_aniso_U_11
    _atom_site_aniso_U_22
    _atom_site_aniso_U_33
    _atom_site_aniso_U_12
    _atom_site_aniso_U_13
    _atom_site_aniso_U_23
    S1 0.0437(3) 0.0489(3) 0.0373(3) -0.0101(2) 0.0113(2) 0.0032(2)
    N5 0.0492(8) 0.0407(8) 0.0485(8) -0.0079(6) 0.0092(6) 0.0025(6)
    C2 0.0358(8) 0.0401(8) 0.0380(8) 0.0031(7) 0.0117(6) 0.0024(7)
    C3 0.0395(8) 0.0430(9) 0.0442(9) 0.0027(7) 0.0145(7) 0.0064(7)
    C4 0.0598(11) 0.0388(10) 0.0518(10) -0.0056(8) 0.0127(8) 0.0080(8)
    C6 0.0402(9) 0.0373(9) 0.0396(8) -0.0010(6) 0.0126(7) -0.0030(6)
    C7 0.0434(9) 0.0466(10) 0.0428(9) 0.0001(7) 0.0081(7) -0.0009(7)
    C8 0.0515(11) 0.0685(12) 0.0395(9) 0.0058(9) 0.0074(8) -0.0055(8)
    C9 0.0585(11) 0.0820(14) 0.0385(9) 0.0096(10) 0.0174(9) 0.0103(9)
    C10 0.0514(10) 0.0612(12) 0.0497(10) 0.0034(9) 0.0203(8) 0.0177(9)
    C11 0.0392(8) 0.0393(9) 0.0405(9) 0.0006(7) 0.0128(7) -0.0015(7)
    C12 0.0546(10) 0.0414(10) 0.0449(9) -0.0046(8) 0.0078(8) -0.0011(7)
    C13 0.0610(11) 0.0452(10) 0.0533(10) 0.0016(8) 0.0135(9) 0.0084(8)
    C14 0.0480(10) 0.0587(11) 0.0440(9) 0.0060(8) 0.0091(8) 0.0053(8)
    C15 0.0520(11) 0.0627(12) 0.0461(10) -0.0094(9) 0.0014(8) -0.0031(9)
    C16 0.0487(10) 0.0453(10) 0.0500(10) -0.0075(8) 0.0092(8) 0.0003(8)
    C17 0.0780(15) 0.0877(16) 0.0494(11) 0.0016(12) 0.0035(10) 0.0156(11)
_geom_special_details
;
Bond distances, angles <i>etc</i>. have been calculated using the rounded
fractional coordinates. All su's are estimated from the variances of the
(full) variance-covariance matrix. The cell e.s.d.'s are taken into account in
the estimation of distances, angles and torsion angles
;
loop_
    _geom_bond_atom_site_label_1
    _geom_bond_atom_site_label_2
    _geom_bond_site_symmetry_1
    _geom_bond_site_symmetry_2
    _geom_bond_distance
    _geom_bond_publ_flag
    S1 C2 . . 1.7635(16) n
    S1 C6 . . 1.7967(17) n
    N5 C4 . . 1.465(2) n
    N5 C6 . . 1.2705(19) n
    C2 C3 . . 1.392(3) no
    C2 C7 . . 1.391(2) no
    C3 C4 . . 1.502(2) no
    C3 C10 . . 1.388(2) no
    C6 C11 . . 1.483(2) no
    C7 C8 . . 1.384(2) no
    C8 C9 . . 1.377(3) no
    C9 C10 . . 1.384(3) no
    C11 C12 . . 1.391(3) no
    C11 C16 . . 1.393(3) no
    C12 C13 . . 1.382(3) no
    C13 C14 . . 1.379(3) no
    C14 C15 . . 1.388(3) no
    C14 C17 . . 1.510(3) no
    C15 C16 . . 1.375(3) no
    C4 H4A . . 0.9700 no
    C4 H4B . . 0.9700 no
    C7 H7 . . 0.9300 no
    C8 H8 . . 0.9300 no
    C9 H9 . . 0.9300 no
    C10 H10 . . 0.9300 no
    C12 H12 . . 0.9300 no
    C13 H13 . . 0.9300 no
    C15 H15 . . 0.9300 no
    C16 H16 . . 0.9300 no
    C17 H17A . . 0.9600 no
    C17 H17B . . 0.9600 no
    C17 H17C . . 0.9600 no
loop_
    _geom_angle_atom_site_label_1
    _geom_angle_atom_site_label_2
    _geom_angle_atom_site_label_3
    _geom_angle_site_symmetry_1
    _geom_angle_site_symmetry_2
    _geom_angle_site_symmetry_3
    _geom_angle
    _geom_angle_publ_flag
    C2 S1 C6 . . . 99.02(8) n
    C4 N5 C6 . . . 118.70(15) n
    S1 C2 C3 . . . 119.34(12) n
    S1 C2 C7 . . . 119.55(13) n
    C3 C2 C7 . . . 121.11(15) no
    C2 C3 C4 . . . 118.61(14) no
    C2 C3 C10 . . . 118.43(15) no
    C4 C3 C10 . . . 122.95(16) no
    N5 C4 C3 . . . 114.95(14) n
    S1 C6 N5 . . . 123.71(13) n
    S1 C6 C11 . . . 114.10(11) n
    N5 C6 C11 . . . 121.96(15) n
    C2 C7 C8 . . . 119.27(17) no
    C7 C8 C9 . . . 120.18(17) no
    C8 C9 C10 . . . 120.36(17) no
    C3 C10 C9 . . . 120.62(17) no
    C6 C11 C12 . . . 122.43(15) no
    C6 C11 C16 . . . 119.58(15) no
    C12 C11 C16 . . . 117.75(16) no
    C11 C12 C13 . . . 120.59(17) no
    C12 C13 C14 . . . 121.68(17) no
    C13 C14 C15 . . . 117.54(17) no
    C13 C14 C17 . . . 120.58(18) no
    C15 C14 C17 . . . 121.87(18) no
    C14 C15 C16 . . . 121.47(18) no
    C11 C16 C15 . . . 120.87(17) no
    N5 C4 H4A . . . 109.00 no
    N5 C4 H4B . . . 109.00 no
    C3 C4 H4A . . . 109.00 no
    C3 C4 H4B . . . 109.00 no
    H4A C4 H4B . . . 108.00 no
    C2 C7 H7 . . . 120.00 no
    C8 C7 H7 . . . 120.00 no
    C7 C8 H8 . . . 120.00 no
    C9 C8 H8 . . . 120.00 no
    C8 C9 H9 . . . 120.00 no
    C10 C9 H9 . . . 120.00 no
    C3 C10 H10 . . . 120.00 no
    C9 C10 H10 . . . 120.00 no
    C11 C12 H12 . . . 120.00 no
    C13 C12 H12 . . . 120.00 no
    C12 C13 H13 . . . 119.00 no
    C14 C13 H13 . . . 119.00 no
    C14 C15 H15 . . . 119.00 no
    C16 C15 H15 . . . 119.00 no
    C11 C16 H16 . . . 120.00 no
    C15 C16 H16 . . . 120.00 no
    C14 C17 H17A . . . 110.00 no
    C14 C17 H17B . . . 109.00 no
    C14 C17 H17C . . . 109.00 no
    H17A C17 H17B . . . 109.00 no
    H17A C17 H17C . . . 109.00 no
    H17B C17 H17C . . . 110.00 no
loop_
    _geom_torsion_atom_site_label_1
    _geom_torsion_atom_site_label_2
    _geom_torsion_atom_site_label_3
    _geom_torsion_atom_site_label_4
    _geom_torsion_site_symmetry_1
    _geom_torsion_site_symmetry_2
    _geom_torsion_site_symmetry_3
    _geom_torsion_site_symmetry_4
    _geom_torsion
    _geom_torsion_publ_flag
    C6 S1 C2 C3 . . . . 31.75(16) no
    C6 S1 C2 C7 . . . . -148.81(15) no
    C2 S1 C6 N5 . . . . -30.02(16) no
    C2 S1 C6 C11 . . . . 155.37(12) no
    C6 N5 C4 C3 . . . . 47.9(2) no
    C4 N5 C6 S1 . . . . -6.7(2) no
    C4 N5 C6 C11 . . . . 167.49(15) no
    S1 C2 C3 C4 . . . . -0.1(2) no
    S1 C2 C3 C10 . . . . 178.66(14) no
    C7 C2 C3 C4 . . . . -179.54(17) no
    C3 C2 C7 C8 . . . . 1.6(3) no
    C7 C2 C3 C10 . . . . -0.8(3) no
    S1 C2 C7 C8 . . . . -177.85(15) no
    C2 C3 C4 N5 . . . . -43.9(2) no
    C10 C3 C4 N5 . . . . 137.37(18) no
    C2 C3 C10 C9 . . . . -0.8(3) no
    C4 C3 C10 C9 . . . . 177.91(19) no
    S1 C6 C11 C12 . . . . -20.0(2) no
    S1 C6 C11 C16 . . . . 154.33(14) no
    N5 C6 C11 C12 . . . . 165.34(17) no
    N5 C6 C11 C16 . . . . -20.4(3) no
    C2 C7 C8 C9 . . . . -0.8(3) no
    C7 C8 C9 C10 . . . . -0.8(3) no
    C8 C9 C10 C3 . . . . 1.6(3) no
    C6 C11 C12 C13 . . . . 171.49(18) no
    C16 C11 C12 C13 . . . . -2.9(3) no
    C6 C11 C16 C15 . . . . -172.56(18) no
    C12 C11 C16 C15 . . . . 2.0(3) no
    C11 C12 C13 C14 . . . . 1.0(3) no
    C12 C13 C14 C15 . . . . 1.8(3) no
    C12 C13 C14 C17 . . . . -177.1(2) no
    C13 C14 C15 C16 . . . . -2.7(3) no
    C17 C14 C15 C16 . . . . 176.1(2) no
    C14 C15 C16 C11 . . . . 0.8(3) no
loop_
    _geom_hbond_atom_site_label_D
    _geom_hbond_atom_site_label_H
    _geom_hbond_atom_site_label_A
    _geom_hbond_site_symmetry_A
    _geom_hbond_distance_DH
    _geom_hbond_distance_HA
    _geom_hbond_distance_DA
    _geom_hbond_angle_DHA
    _geom_hbond_publ_flag
    C7 H7 Cg 2_554 0.93 2.75 3.485(2) 136 yes
_iucr_refine_instructions_details
;
TITL mm_chandra_p7 in P2(1)/c
CELL 1.54178 15.1241 6.0111 14.3212 90.000 110.268 90.000
ZERR 4.00 0.0009 0.0004 0.0009 0.000 0.002 0.000
LATT 1
SYMM -x, y+1/2, -z+1/2
SFAC  C   H   S   N
UNIT   60   52   4   4
L.S. 4
BOND
ACTA
FMAP 2
PLAN 20
WGHT    0.060800    0.317400
EXTI    0.006336
FVAR       0.21018
MOLE   1
S1    3    0.856468    0.070171    0.542783    11.00000    0.04374    0.04888 =
         0.03732    0.00321    0.01129   -0.01005
C6    1    0.745061   -0.064397    0.482876    11.00000    0.04018    0.03731 =
         0.03964   -0.00299    0.01261   -0.00101
N5    4    0.718039   -0.236095    0.517268    11.00000    0.04915    0.04067 =
         0.04847    0.00253    0.00918   -0.00788
C11   1    0.689964    0.029466    0.384042    11.00000    0.03916    0.03934 =
         0.04052   -0.00148    0.01276    0.00056
C2    1    0.871710    0.005831    0.667535    11.00000    0.03585    0.04014 =
         0.03795    0.00242    0.01168    0.00306
C16   1    0.624607   -0.103737    0.313861    11.00000    0.04867    0.04532 =
         0.04997    0.00026    0.00916   -0.00751
AFIX  43
H16   2    0.610733   -0.244448    0.332021    11.00000   -1.20000
AFIX   0
C10   1    0.850095   -0.242646    0.788007    11.00000    0.05136    0.06121 =
         0.04969    0.01770    0.02028    0.00340
AFIX  43
H10   2    0.825844   -0.373751    0.803866    11.00000   -1.20000
AFIX   0
C12   1    0.706493    0.241459    0.354728    11.00000    0.05461    0.04141 =
         0.04492   -0.00111    0.00781   -0.00456
AFIX  43
H12   2    0.747610    0.336631    0.400787    11.00000   -1.20000
AFIX   0
C7    1    0.920242    0.153246    0.742730    11.00000    0.04337    0.04664 =
         0.04278   -0.00088    0.00813    0.00013
AFIX  43
H7    2    0.942713    0.287203    0.727286    11.00000   -1.20000
AFIX   0
C15   1    0.580327   -0.029881    0.218063    11.00000    0.05196    0.06269 =
         0.04611   -0.00305    0.00139   -0.00945
AFIX  43
H15   2    0.536342   -0.121109    0.172783    11.00000   -1.20000
AFIX   0
C14   1    0.599801    0.177691    0.187447    11.00000    0.04797    0.05873 =
         0.04404    0.00527    0.00906    0.00604
C13   1    0.662382    0.311941    0.257800    11.00000    0.06102    0.04520 =
         0.05326    0.00844    0.01352    0.00160
AFIX  43
H13   2    0.675226    0.453473    0.239562    11.00000   -1.20000
AFIX   0
C4    1    0.784527   -0.345910    0.604839    11.00000    0.05979    0.03879 =
         0.05178    0.00795    0.01273   -0.00564
AFIX  23
H4A   2    0.830779   -0.425197    0.584604    11.00000   -1.20000
H4B   2    0.750397   -0.455233    0.628942    11.00000   -1.20000
AFIX   0
C9    1    0.900313   -0.098890    0.863196    11.00000    0.05848    0.08201 =
         0.03854    0.01026    0.01742    0.00965
AFIX  43
H9    2    0.910879   -0.135753    0.929255    11.00000   -1.20000
AFIX   0
C3    1    0.835615   -0.192866    0.689162    11.00000    0.03955    0.04305 =
         0.04415    0.00642    0.01446    0.00269
C8    1    0.934696    0.098305    0.840737    11.00000    0.05154    0.06845 =
         0.03953   -0.00554    0.00745    0.00577
AFIX  43
H8    2    0.967736    0.194880    0.891586    11.00000   -1.20000
AFIX   0
C17   1    0.556157    0.254516    0.080887    11.00000    0.07796    0.08773 =
         0.04938    0.01563    0.00353    0.00165
AFIX 137
H17A  2    0.565734    0.411718    0.077344    11.00000   -1.50000
H17B  2    0.489816    0.223120    0.057289    11.00000   -1.50000
H17C  2    0.585171    0.177553    0.040279    11.00000   -1.50000
MOLE   2
HKLF 4
REM  mm_chandra_p7 in P2(1)/c
REM R1 =  0.0359 for   1890 Fo > 4sig(Fo)  and  0.0372 for all   1988 data
REM    156 parameters refined using      0 restraints
END
WGHT      0.0609      0.3170
REM Highest difference peak  0.183,  deepest hole -0.201,  1-sigma level  0.038
Q1    1   0.9178 -0.0311  0.5221  11.00000  0.05    0.18
Q2    1   0.6053  0.3651  0.0540  11.00000  0.05    0.17
Q3    1   0.9161  0.1715  0.5240  11.00000  0.05    0.16
Q4    1   0.5163  0.3963  0.0933  11.00000  0.05    0.16
Q5    1   0.7785 -0.0340  0.5122  11.00000  0.05    0.15
Q6    1   0.8056 -0.0549  0.5726  11.00000  0.05    0.15
Q7    1   0.7917  0.1840  0.5469  11.00000  0.05    0.15
Q8    1   0.8435  0.2775  0.5041  11.00000  0.05    0.14
Q9    1   0.8411 -0.1312  0.5024  11.00000  0.05    0.13
Q10   1   0.8645  0.2909  0.5787  11.00000  0.05    0.13
Q11   1   0.6796  0.1510  0.3785  11.00000  0.05    0.12
Q12   1   0.7632 -0.5161  0.5990  11.00000  0.05    0.12
Q13   1   0.8610 -0.1290  0.6811  11.00000  0.05    0.11
Q14   1   0.8896  0.0314  0.6261  11.00000  0.05    0.11
Q15   1   0.7185  0.4357  0.2219  11.00000  0.05    0.11
Q16   1   0.5634 -0.2132  0.1559  11.00000  0.05    0.10
Q17   1   0.6451 -0.3294  0.3267  11.00000  0.05    0.10
Q18   1   0.8768  0.0939  0.7059  11.00000  0.05    0.10
Q19   1   0.8750 -0.1439  0.5967  11.00000  0.05    0.10
Q20   1   0.6855 -0.1326  0.5218  11.00000  0.05    0.10
;
