# Supplementary material for: Crystal structure of 2-(4-methyl­phen­yl)-4H-1,3-benzo­thia­zine
Source: Acta Crystallogr E Crystallogr Commun. 2015 Jan 3;71(Pt 2):o74. doi: 10.1107/S205698901402725X (PMC4384615; doi:10.1107/S205698901402725X)
Supplement: Supplementary file 2 [file e-71-00o74-Isup2.hkl]

# 
# h,k,l, Fc-squared, Fo-squared, sigma(Fo-squared) and status flag 
# 
data_I
_shelx_title ' mm_chandra_p7 in P2(1)/c' 
_shelx_refln_list_code          4 
_shelx_F_calc_maximum      188.73 
_exptl_crystal_F_000       504.00 
_reflns_d_resolution_high  0.8537 
 
loop_ 
 _symmetry_equiv_pos_as_xyz 
 'x, y, z' 
 '-x, y+1/2, -z+1/2' 
 '-x, -y, -z' 
 'x, -y-1/2, z-1/2' 
 
_cell_length_a    15.1241 
_cell_length_b     6.0111 
_cell_length_c    14.3212 
_cell_angle_alpha  90.000 
_cell_angle_beta  110.268 
_cell_angle_gamma  90.000 
 
_shelx_F_squared_multiplier     1.000 
 
loop_ 
 _refln_index_h 
 _refln_index_k 
 _refln_index_l 
 _refln_F_squared_calc 
 _refln_F_squared_meas 
 _refln_F_squared_sigma 
 _refln_observed_status 
   1   0   0      990.53      605.06     36.38 o 
   2   0   0     4560.10     4957.02    152.44 o 
   3   0   0     1695.53     1797.91     55.23 o 
   4   0   0     9203.11     9898.30    345.60 o 
   5   0   0     1672.13     1820.32     56.08 o 
   6   0   0      138.17      130.23     12.03 o 
   7   0   0     3522.87     3358.20    314.49 o 
   8   0   0       15.84       15.02      1.70 o 
   9   0   0      480.22      450.44     16.97 o 
  10   0   0      362.96      313.13     15.87 o 
  11   0   0      376.57      385.47     13.74 o 
  12   0   0        1.45        1.58      0.80 o 
  13   0   0      353.43      336.49     12.20 o 
  15   0   0       47.65       47.68      5.10 o 
  16   0   0        9.61        6.79      1.36 o 
   1   1   0      112.59      132.93      3.15 o 
   2   1   0     1611.61     1676.34     36.45 o 
   3   1   0     3485.87     3579.65     77.55 o 
   4   1   0     1170.09     1153.16     27.06 o 
   5   1   0      164.55      182.88      4.75 o 
   6   1   0       60.84       54.05      2.33 o 
   8   1   0       20.34       20.53      0.93 o 
   9   1   0       74.62       90.06      2.26 o 
  10   1   0      127.12      126.07      3.07 o 
  11   1   0       59.07       54.89      1.92 o 
  12   1   0      124.75      128.35      4.06 o 
  13   1   0       13.34       15.51      1.16 o 
  14   1   0       10.64       10.94      0.84 o 
  15   1   0        1.26        1.38      0.43 o 
  16   1   0       45.07       42.81      2.94 o 
   0   2   0      165.37      158.38     10.45 o 
   1   2   0      816.95      788.43     21.74 o 
   2   2   0       90.45      104.28      2.76 o 
   3   2   0      437.14      446.41      9.98 o 
   4   2   0      845.34      761.59     14.21 o 
   5   2   0       47.88       52.36      2.49 o 
   6   2   0        7.27        9.98      0.55 o 
   7   2   0       65.98       61.10      1.38 o 
   8   2   0      438.21      421.67      8.25 o 
   9   2   0      177.15      176.57      3.75 o 
  10   2   0       70.69       66.90      1.67 o 
  11   2   0      400.09      416.74     10.40 o 
  12   2   0        2.18        5.00      0.57 o 
  13   2   0        0.17        0.47      0.50 o 
  14   2   0        1.31        1.78      0.59 o 
  15   2   0       42.37       40.49      1.65 o 
   1   3   0      227.40      186.88     15.45 o 
   2   3   0     3101.96     2929.70     94.39 o 
   3   3   0       26.44       23.19      0.80 o 
   4   3   0        5.73        6.44      0.88 o 
   5   3   0     1219.54     1111.84     18.79 o 
   6   3   0      566.03      550.93      8.91 o 
   7   3   0      234.32      233.06      4.23 o 
   8   3   0      678.09      664.36     11.42 o 
   9   3   0      213.25      229.13      4.39 o 
  10   3   0        2.76        4.39      0.65 o 
  11   3   0      136.30      138.28      3.26 o 
  12   3   0      399.07      408.92     12.47 o 
  13   3   0      129.73      130.40      3.19 o 
  14   3   0        0.17       -0.23      0.42 o 
  15   3   0      120.24      110.43      5.90 o 
   0   4   0      106.65      118.95      2.98 o 
   1   4   0      193.99      194.90      4.02 o 
   2   4   0      152.70      171.90      3.31 o 
   3   4   0       21.95       28.70      0.87 o 
   4   4   0       45.86       44.48      1.14 o 
   5   4   0      212.52      199.97      3.73 o 
   6   4   0       38.02       42.04      1.24 o 
   7   4   0      839.72      875.44     15.96 o 
   8   4   0        8.81        9.32      0.60 o 
   9   4   0        1.29        2.21      0.60 o 
  10   4   0        3.92        5.06      0.52 o 
  11   4   0       18.22       16.01      0.72 o 
  12   4   0       40.05       36.67      1.10 o 
  13   4   0       26.28       24.58      1.79 o 
   1   5   0       48.78       46.95      1.34 o 
   2   5   0      132.73      131.38      2.92 o 
   3   5   0        0.22        0.20      0.35 o 
   4   5   0       35.58       37.55      1.16 o 
   5   5   0      239.45      263.11      5.61 o 
   6   5   0       90.58       99.75      2.76 o 
   7   5   0       86.42       88.94      2.64 o 
   8   5   0        0.25        0.18      0.46 o 
   9   5   0       31.31       32.78      1.42 o 
  10   5   0       99.92       98.07      2.71 o 
  11   5   0       32.72       31.99      1.59 o 
   0   6   0      105.19      105.61      7.48 o 
   1   6   0       13.03       13.21      1.02 o 
   2   6   0       30.18       28.82      1.21 o 
   3   6   0       18.45       20.43      1.10 o 
   4   6   0        1.96        3.00      0.66 o 
   5   6   0       30.39       30.72      1.54 o 
   6   6   0        7.39        7.42      0.72 o 
   7   6   0      141.75      149.93      8.94 o 
   8   6   0       31.36       31.14      1.60 o 
 -16   1   1        1.63        0.74      0.60 o 
 -15   1   1        6.30        8.32      0.78 o 
 -14   1   1      100.28      104.02      3.08 o 
 -13   1   1      190.37      194.16      5.21 o 
 -12   1   1        4.57        4.86      0.57 o 
 -11   1   1       56.39       55.23      1.89 o 
 -10   1   1      468.64      413.56      9.63 o 
  -9   1   1      414.59      411.03      8.98 o 
  -8   1   1     1172.63     1058.56     24.87 o 
  -7   1   1     1967.92     1877.85     61.91 o 
  -6   1   1     2858.73     2753.04     53.36 o 
  -5   1   1        9.37        7.84      0.38 o 
  -4   1   1     4017.71     3991.90     82.00 o 
  -3   1   1     2811.58     2882.84     56.11 o 
  -2   1   1    19999.52    19134.76    372.65 o 
  -1   1   1       33.17       30.84      0.78 o 
   0   1   1     3704.06     3879.46     86.11 o 
   1   1   1      364.63      411.61      8.99 o 
   2   1   1     2559.23     2749.08     59.64 o 
   3   1   1        7.96       12.95      0.52 o 
   4   1   1        8.38        9.56      0.43 o 
   5   1   1     1217.98     1293.04     38.76 o 
   6   1   1       67.56       65.94      3.00 o 
   7   1   1     1852.90     1673.45     39.16 o 
   8   1   1      192.33      171.13      3.57 o 
   9   1   1       12.89       12.59      0.68 o 
  10   1   1      527.48      520.19     11.34 o 
  11   1   1      568.27      569.38     14.18 o 
  12   1   1       39.02       44.84      1.99 o 
  13   1   1       22.49       24.77      2.03 o 
  14   1   1       17.68       16.88      0.98 o 
  15   1   1       63.47       66.43      2.75 o 
  16   1   1       70.31       52.80      3.63 o 
 -16   2   1       59.39       57.91      6.80 o 
 -15   2   1      198.46      203.77     10.53 o 
 -14   2   1      159.33      164.72      5.14 o 
 -13   2   1       24.69       26.49      2.26 o 
 -12   2   1      135.43      144.86      3.54 o 
 -11   2   1        0.93        1.05      0.44 o 
 -10   2   1       10.43       12.55      0.59 o 
  -9   2   1       72.13       66.99      1.44 o 
  -8   2   1        1.19        2.03      0.43 o 
  -7   2   1      183.79      189.55      3.45 o 
  -6   2   1      726.49      663.35     14.50 o 
  -5   2   1      846.54      796.14     22.50 o 
  -4   2   1      608.61      562.37     11.65 o 
  -3   2   1      535.42      540.80     12.05 o 
  -2   2   1     2171.81     2114.79     52.81 o 
  -1   2   1      753.31      709.71     17.76 o 
   0   2   1     2022.32     2023.95     54.71 o 
   1   2   1      267.06      273.43      6.51 o 
   2   2   1     1754.56     1610.91     35.12 o 
   3   2   1        4.17        5.21      0.26 o 
   4   2   1      138.13      125.19      2.99 o 
   5   2   1      805.69      741.32     22.80 o 
   6   2   1      308.99      267.56      4.75 o 
   7   2   1      576.56      600.36     11.61 o 
   8   2   1       20.01       16.76      0.68 o 
   9   2   1       40.12       34.06      1.02 o 
  10   2   1      514.95      539.16     11.56 o 
  11   2   1        0.25        1.33      0.50 o 
  12   2   1       80.75       84.21      2.50 o 
  13   2   1      126.52      131.06      4.27 o 
  14   2   1       31.49       31.87      1.35 o 
  15   2   1       17.47       16.38      1.19 o 
 -15   3   1       63.29       55.73      3.40 o 
 -14   3   1       33.32       35.48      1.24 o 
 -13   3   1       72.29       71.79      1.98 o 
 -12   3   1        5.97        9.01      1.02 o 
 -11   3   1      686.03      712.89     13.87 o 
 -10   3   1       25.04       28.69      0.96 o 
  -9   3   1        8.18        8.63      0.51 o 
  -8   3   1       14.90       12.45      0.53 o 
  -7   3   1      290.07      279.74      4.69 o 
  -6   3   1       40.38       34.67      0.85 o 
  -5   3   1        2.25        6.08      0.37 o 
  -4   3   1      117.89      107.42      2.98 o 
  -3   3   1        3.06        2.67      0.39 o 
  -2   3   1       56.66       55.26      3.14 o 
  -1   3   1      312.86      331.15     18.41 o 
   0   3   1      823.10      846.36     37.79 o 
   1   3   1        0.12        0.50      0.28 o 
   2   3   1       55.82       60.13      2.37 o 
   3   3   1      141.43      136.89      2.84 o 
   4   3   1      430.51      400.43      7.16 o 
   5   3   1       49.94       43.39      1.06 o 
   6   3   1        4.59        5.49      0.35 o 
   7   3   1      138.03      143.11      2.73 o 
   8   3   1      100.29      104.22      2.22 o 
   9   3   1      299.93      318.03      5.94 o 
  10   3   1       18.64       18.73      0.79 o 
  11   3   1        8.40        9.62      0.61 o 
  12   3   1       42.35       41.01      1.26 o 
  13   3   1       32.21       29.83      1.12 o 
  14   3   1       15.89       10.48      0.87 o 
 -13   4   1       13.24       17.07      0.88 o 
 -12   4   1      122.74      131.21      2.88 o 
 -11   4   1       29.64       31.63      1.08 o 
 -10   4   1        6.74        7.94      0.61 o 
  -9   4   1       57.48       62.76      1.60 o 
  -8   4   1      531.01      567.45     10.52 o 
  -7   4   1      461.30      490.65      9.17 o 
  -6   4   1      430.37      447.19      7.83 o 
  -5   4   1      220.56      231.10      4.24 o 
  -4   4   1      339.38      359.39      6.34 o 
  -3   4   1        9.45       11.38      0.54 o 
  -2   4   1      433.25      418.17      7.05 o 
  -1   4   1      268.75      243.41      4.57 o 
   0   4   1      165.68      177.91      3.01 o 
   1   4   1      293.75      258.41      4.79 o 
   2   4   1      223.75      211.53      4.01 o 
   3   4   1      838.92      825.90     16.38 o 
   4   4   1       25.74       33.81      1.10 o 
   5   4   1     1441.67     1452.66     26.24 o 
   6   4   1      325.57      347.12      6.61 o 
   7   4   1       78.23       85.58      2.01 o 
   8   4   1       86.42       87.23      2.23 o 
   9   4   1      407.87      419.33      9.12 o 
  10   4   1       86.64       91.46      2.37 o 
  11   4   1        7.28        7.65      0.57 o 
  12   4   1       91.07       84.66      3.28 o 
  13   4   1       55.79       48.93      2.95 o 
 -11   5   1       14.62       12.65      0.91 o 
 -10   5   1       88.18       87.89      2.72 o 
  -9   5   1       21.68       20.66      1.13 o 
  -8   5   1       28.95       32.31      1.19 o 
  -7   5   1       31.39       32.03      1.16 o 
  -6   5   1       20.05       20.25      1.19 o 
  -5   5   1       10.31       11.42      0.66 o 
  -4   5   1       50.16       52.32      1.44 o 
  -3   5   1       80.41       91.42      2.36 o 
  -2   5   1        2.19        3.08      0.47 o 
  -1   5   1       14.14       13.79      0.68 o 
   0   5   1       11.87       11.94      0.65 o 
   1   5   1       15.19       15.32      0.80 o 
   2   5   1        1.77        1.79      0.46 o 
   3   5   1       36.94       40.59      1.94 o 
   4   5   1        8.98       10.34      0.71 o 
   5   5   1      359.23      382.97      8.66 o 
   6   5   1        5.13        6.57      0.71 o 
   7   5   1        2.69        3.61      0.56 o 
   8   5   1       79.66       91.01      2.68 o 
   9   5   1      106.01       95.48      2.70 o 
  10   5   1       44.89       44.38      1.49 o 
  -8   6   1       19.43       17.19      1.06 o 
  -7   6   1        9.39       11.11      0.71 o 
  -6   6   1       35.84       38.20      1.69 o 
  -5   6   1       54.75       55.02      2.13 o 
  -4   6   1        0.11        0.47      0.50 o 
  -3   6   1       31.60       30.47      1.09 o 
  -2   6   1       24.19       22.42      2.06 o 
  -1   6   1        0.16        1.41      0.84 o 
   0   6   1       20.14       17.23      1.54 o 
   1   6   1       10.66       10.30      1.27 o 
   2   6   1        0.16       -0.11      0.42 o 
   3   6   1       47.15       48.96      1.80 o 
   4   6   1        2.13        3.10      0.60 o 
   5   6   1       37.74       39.01      1.67 o 
   6   6   1       10.44        9.06      0.88 o 
   7   6   1        1.05        0.64      0.44 o 
 -17   0   2       21.25       23.55      2.04 o 
 -16   0   2       46.06       53.00      3.85 o 
 -15   0   2       19.09       15.49      1.06 o 
 -14   0   2      244.86      245.74     16.00 o 
 -13   0   2       55.92       56.98      2.87 o 
 -12   0   2       55.36       60.16      2.87 o 
 -11   0   2       23.19       26.15      1.68 o 
 -10   0   2     1378.03     1316.99     44.95 o 
  -9   0   2      498.51      463.94     16.19 o 
  -8   0   2       77.76       60.06      4.99 o 
  -7   0   2     2064.12     1933.76     61.32 o 
  -6   0   2      196.26      189.26      5.09 o 
  -5   0   2       88.76      109.78      3.03 o 
  -4   0   2    35619.35    36670.79    915.01 o 
  -3   0   2     3234.87     3375.04     84.64 o 
  -2   0   2     7303.20     7722.45    193.15 o 
  -1   0   2        2.62        1.03      0.29 o 
   0   0   2     1560.36     1748.65     53.82 o 
   1   0   2      395.91      434.93     13.91 o 
   2   0   2      449.40      472.95     14.73 o 
   3   0   2      363.02      360.94     13.06 o 
   4   0   2     1560.26     1640.94     63.16 o 
   5   0   2     1106.89     1145.48     55.58 o 
   6   0   2       19.92       18.81      1.60 o 
   7   0   2     1143.71      936.82     32.05 o 
   8   0   2     1278.02     1288.17     43.86 o 
   9   0   2      314.84      323.48     11.82 o 
  10   0   2        0.84        2.46      0.56 o 
  11   0   2      154.80      154.64      4.93 o 
  12   0   2      271.14      262.15      9.71 o 
  13   0   2       24.60       28.98      2.72 o 
  14   0   2        0.60        0.45      1.13 o 
  15   0   2      120.34      129.23      7.48 o 
 -17   1   2       19.43       14.49      1.58 o 
 -16   1   2        0.03        0.91      0.56 o 
 -15   1   2       12.06       10.52      0.86 o 
 -14   1   2       45.94       46.45      1.55 o 
 -13   1   2        9.86       12.53      0.83 o 
 -12   1   2       38.95       35.62      1.47 o 
 -11   1   2       70.69       68.35      2.60 o 
 -10   1   2        0.75        0.55      0.34 o 
  -9   1   2      780.48      681.57     13.63 o 
  -8   1   2     1385.67     1257.04     32.51 o 
  -7   1   2      477.78      472.71     13.49 o 
  -6   1   2      432.05      414.76      7.94 o 
  -5   1   2     1198.28     1202.22     21.44 o 
  -4   1   2    15976.24    16051.42    297.70 o 
  -3   1   2       33.24       29.97      0.69 o 
  -2   1   2     8936.88     8754.97    162.18 o 
  -1   1   2     1365.69     1518.51     30.99 o 
   0   1   2       33.10       35.12      0.90 o 
   1   1   2       39.99       38.84      1.00 o 
   2   1   2       31.17       31.19      0.96 o 
   3   1   2     2028.99     2070.64     52.30 o 
   4   1   2      429.37      472.45     11.62 o 
   5   1   2     2272.40     2265.71     76.95 o 
   7   1   2       10.35       14.80      0.64 o 
   8   1   2        0.98        2.33      0.31 o 
   9   1   2      218.69      222.11      5.08 o 
  10   1   2      162.08      165.00      4.53 o 
  11   1   2       34.56       31.00      1.38 o 
  12   1   2       78.08       83.94      2.65 o 
  13   1   2       21.41       24.20      1.24 o 
  14   1   2       96.75       93.89      3.62 o 
  15   1   2        4.58        3.85      0.65 o 
 -16   2   2       20.34       21.88      1.44 o 
 -15   2   2        1.69        0.98      0.65 o 
 -14   2   2       60.50       65.22      2.53 o 
 -13   2   2      455.16      463.35     25.82 o 
 -12   2   2      146.31      151.70      3.34 o 
 -11   2   2      142.40      151.50      3.08 o 
 -10   2   2      786.15      783.48     13.06 o 
  -9   2   2      614.30      613.64     10.29 o 
  -8   2   2        3.32        3.80      0.52 o 
  -7   2   2      142.79      137.83      3.16 o 
  -6   2   2     2205.56     2019.47     45.92 o 
  -5   2   2      484.09      461.71     13.19 o 
  -4   2   2      819.53      822.52     16.02 o 
  -3   2   2      612.13      617.13     14.67 o 
  -2   2   2     2242.61     2312.95     50.60 o 
  -1   2   2     1014.36     1043.76     26.43 o 
   0   2   2      812.22      831.04     17.33 o 
   1   2   2     1403.76     1370.17     28.29 o 
   2   2   2       58.24       67.01      1.53 o 
   3   2   2      378.80      373.73      7.92 o 
   4   2   2      905.92      812.38     35.53 o 
   5   2   2      448.18      428.63      7.57 o 
   6   2   2       70.22       70.23      1.48 o 
   7   2   2        9.26       11.03      0.55 o 
   8   2   2      517.98      485.47      9.48 o 
   9   2   2       71.92       78.17      2.10 o 
  10   2   2       69.13       68.55      1.90 o 
  11   2   2       72.04       67.96      2.20 o 
  12   2   2       19.65       15.52      0.82 o 
  13   2   2        3.62        3.64      0.61 o 
  14   2   2       25.94       20.14      0.98 o 
 -15   3   2       43.07       46.74      3.06 o 
 -14   3   2        6.21        6.71      0.55 o 
 -13   3   2       82.86       76.38      2.72 o 
 -12   3   2      118.63      123.78      2.83 o 
 -11   3   2       53.64       63.95      1.93 o 
 -10   3   2        6.65        8.56      0.66 o 
  -9   3   2        3.43        3.12      0.36 o 
  -8   3   2     1154.07     1161.24     18.51 o 
  -7   3   2      160.94      153.41      2.73 o 
  -6   3   2       57.80       43.04      1.10 o 
  -5   3   2     1227.42     1163.43     19.67 o 
  -4   3   2      239.41      201.69      3.65 o 
  -3   3   2        7.16        3.67      0.41 o 
  -2   3   2      447.55      527.90     11.09 o 
  -1   3   2     1227.49     1084.84     34.10 o 
   0   3   2      293.99      289.05     10.89 o 
   1   3   2       78.54       77.58      2.72 o 
   2   3   2      171.54      117.89      2.56 o 
   3   3   2      185.19      165.46      3.04 o 
   4   3   2      229.89      207.85      3.73 o 
   5   3   2      157.39      147.91      2.81 o 
   6   3   2      450.77      434.51      7.11 o 
   7   3   2      187.60      175.58      3.43 o 
   8   3   2        0.81        2.41      0.73 o 
   9   3   2      157.54      163.10      3.25 o 
  10   3   2       19.44       22.77      0.90 o 
  11   3   2       12.93       12.76      0.68 o 
  12   3   2       12.53       13.97      0.89 o 
  13   3   2      116.11      110.91      3.41 o 
  14   3   2       10.99        8.60      1.13 o 
 -14   4   2       11.73       10.64      1.13 o 
 -13   4   2        0.13       -0.26      0.47 o 
 -12   4   2       86.30       83.12      2.03 o 
 -11   4   2      126.40      142.43      3.14 o 
 -10   4   2       54.60       55.08      1.56 o 
  -9   4   2       79.51       83.23      1.86 o 
  -8   4   2        5.53        5.95      0.50 o 
  -7   4   2        0.36        1.01      0.53 o 
  -6   4   2      145.74      173.91      3.56 o 
  -5   4   2      112.21      126.72      2.51 o 
  -4   4   2       76.03       86.88      1.80 o 
  -3   4   2       18.81       20.16      0.70 o 
  -2   4   2        7.41       11.49      0.47 o 
  -1   4   2        0.58        1.08      0.50 o 
   0   4   2        3.99        4.22      0.34 o 
   1   4   2       87.32       72.82      1.41 o 
   2   4   2       58.29       59.83      1.40 o 
   3   4   2     1135.99     1116.25     20.97 o 
   4   4   2       40.03       38.84      1.18 o 
   5   4   2       19.78       18.96      0.86 o 
   6   4   2       82.88       83.77      2.16 o 
   7   4   2      303.40      324.51      6.52 o 
   8   4   2       44.35       48.13      1.42 o 
   9   4   2        8.76        8.89      0.60 o 
  10   4   2       16.41       15.57      0.76 o 
  11   4   2       40.00       33.09      1.09 o 
  12   4   2        9.66        7.55      0.59 o 
 -11   5   2       58.39       66.95      1.82 o 
 -10   5   2        2.89        2.25      0.43 o 
  -9   5   2       37.73       40.16      1.55 o 
  -8   5   2       88.09       90.71      2.30 o 
  -7   5   2        1.26        1.99      0.48 o 
  -6   5   2        0.48        2.30      0.47 o 
  -5   5   2       48.94       52.71      1.46 o 
  -4   5   2      191.50      212.34      3.97 o 
  -3   5   2       13.39       17.89      0.85 o 
  -2   5   2      196.53      200.11      4.18 o 
  -1   5   2      238.27      243.15      4.99 o 
   0   5   2       22.50       23.12      0.91 o 
   1   5   2        3.19        4.13      0.53 o 
   2   5   2      146.09      151.71      4.06 o 
   3   5   2     1341.19     1374.86     29.91 o 
   4   5   2       21.32       21.51      1.00 o 
   5   5   2      333.00      355.13      8.58 o 
   6   5   2       26.84       27.72      1.34 o 
   7   5   2        3.68        5.37      0.63 o 
   8   5   2       23.25       24.00      1.13 o 
   9   5   2        5.80        6.58      0.55 o 
  10   5   2      230.63      223.06      5.50 o 
  -8   6   2        1.70        2.32      0.65 o 
  -7   6   2       21.13       21.20      1.03 o 
  -6   6   2       22.03       26.04      1.43 o 
  -5   6   2        2.06        1.79      0.47 o 
  -4   6   2       19.06       20.37      0.99 o 
  -3   6   2       23.10       27.91      2.04 o 
  -2   6   2       21.75       21.57      1.02 o 
  -1   6   2       99.17       95.83      6.01 o 
   0   6   2      314.73      286.42     14.06 o 
   1   6   2        2.31        2.54      0.66 o 
   2   6   2       21.33       18.88      1.06 o 
   3   6   2       49.34       46.54      1.91 o 
   4   6   2       42.62       47.51      2.28 o 
   5   6   2       55.60       64.12      2.88 o 
   6   6   2       10.83       10.56      0.75 o 
   7   6   2      171.76      144.43      5.21 o 
 -17   1   3       28.39       31.02      2.49 o 
 -16   1   3       78.37       75.34      2.98 o 
 -15   1   3        0.15        1.56      0.52 o 
 -14   1   3      102.72      112.36      2.95 o 
 -13   1   3      107.38      107.52      2.85 o 
 -12   1   3      267.84      270.23      6.97 o 
 -11   1   3       12.03       13.81      2.39 o 
 -10   1   3      427.96      390.85     12.96 o 
  -9   1   3      560.29      502.77     13.01 o 
  -8   1   3      386.88      354.66      7.64 o 
  -7   1   3      691.05      626.66     17.74 o 
  -6   1   3      109.52      143.28      3.19 o 
  -5   1   3      245.69      288.23      5.56 o 
  -4   1   3     1613.00     1676.89     36.52 o 
  -3   1   3     5614.72     5454.64    101.04 o 
  -2   1   3      434.76      452.91      8.50 o 
  -1   1   3      487.93      537.61     11.78 o 
   0   1   3     2405.08     2589.18     56.27 o 
   1   1   3      574.56      598.84     13.18 o 
   2   1   3      535.32      586.06     14.33 o 
   3   1   3      456.77      524.40     16.91 o 
   4   1   3      734.73      722.62     24.13 o 
   5   1   3      280.08      246.50     12.43 o 
   6   1   3      990.49      974.19     20.29 o 
   7   1   3        3.50       10.25      0.63 o 
   8   1   3      536.86      524.92     10.28 o 
   9   1   3       81.04       80.79      1.95 o 
  10   1   3       46.26       45.29      1.69 o 
  11   1   3      117.16      120.57      3.51 o 
  12   1   3       16.85       15.04      0.99 o 
  13   1   3       25.59       29.08      1.60 o 
  14   1   3       12.74       14.05      0.78 o 
 -16   2   3        4.23        3.79      0.60 o 
 -15   2   3       60.24       56.07      2.86 o 
 -14   2   3       74.95       74.97      2.41 o 
 -13   2   3        7.08        6.81      0.61 o 
 -12   2   3      458.68      502.70     10.26 o 
 -11   2   3      506.09      517.32      9.45 o 
 -10   2   3      496.41      497.45      9.07 o 
  -9   2   3       27.59       19.87      0.69 o 
  -8   2   3     1235.78     1154.04     18.34 o 
  -7   2   3      913.81      834.08     13.34 o 
  -6   2   3      664.54      681.28     13.53 o 
  -5   2   3      104.94       83.27      2.94 o 
  -4   2   3       61.84       57.78      1.46 o 
  -3   2   3       48.17       45.32      1.02 o 
  -2   2   3      100.34      108.47      2.12 o 
  -1   2   3      821.45      769.13     14.39 o 
   0   2   3       67.97       66.47      1.49 o 
   1   2   3        0.49       -0.24      0.24 o 
   2   2   3      754.41      724.28     15.12 o 
   3   2   3     4416.33     4331.77    197.90 o 
   4   2   3      236.15      246.37      5.50 o 
   5   2   3     1998.35     1941.64     29.02 o 
   6   2   3        6.61        2.86      0.29 o 
   7   2   3      125.22      125.45      2.73 o 
   8   2   3       40.42       38.76      1.27 o 
   9   2   3      246.33      256.61      5.79 o 
  10   2   3       45.96       50.51      1.55 o 
  11   2   3       21.08       22.17      1.56 o 
  12   2   3       65.31       71.01      2.64 o 
  13   2   3       93.98       92.51      2.74 o 
  14   2   3       10.12        9.97      0.80 o 
 -15   3   3      126.66       94.39      8.96 o 
 -14   3   3       17.09       18.11      0.87 o 
 -13   3   3       14.37       12.37      0.78 o 
 -12   3   3       54.08       54.87      1.46 o 
 -11   3   3      226.83      241.40      4.36 o 
 -10   3   3      189.62      207.97      3.78 o 
  -9   3   3       31.84       35.04      0.94 o 
  -8   3   3       69.25       65.60      1.51 o 
  -7   3   3        4.83        4.95      0.34 o 
  -6   3   3        0.23        1.38      0.40 o 
  -5   3   3      123.29      127.59      2.42 o 
  -4   3   3       94.25      126.22      2.49 o 
  -3   3   3      335.23      350.89      6.31 o 
  -2   3   3      186.48      213.54      4.68 o 
  -1   3   3      194.56      181.66      4.08 o 
   0   3   3       57.00       70.00      1.77 o 
   1   3   3      157.01      150.73      2.88 o 
   2   3   3      131.97      136.97      2.49 o 
   3   3   3        1.89        4.28      0.31 o 
   4   3   3       20.71       18.71      0.65 o 
   5   3   3        9.99        9.29      0.45 o 
   6   3   3       41.43       44.61      1.07 o 
   7   3   3        3.02        3.41      0.38 o 
   8   3   3       33.58       37.39      1.12 o 
   9   3   3       24.12       24.29      0.86 o 
  10   3   3       23.66       19.99      0.79 o 
  11   3   3        0.18        0.89      0.32 o 
  12   3   3       22.71       17.35      0.81 o 
  13   3   3        3.26        2.84      0.52 o 
 -14   4   3       60.08       58.45      3.62 o 
 -13   4   3      170.79      153.84      5.60 o 
 -12   4   3       38.18       38.55      1.18 o 
 -11   4   3        3.54        4.46      0.45 o 
 -10   4   3      150.93      161.77      3.31 o 
  -9   4   3       51.38       59.16      1.60 o 
  -8   4   3      134.09      143.26      2.83 o 
  -7   4   3      117.51      133.99      2.89 o 
  -6   4   3        5.59       10.04      0.95 o 
  -5   4   3      575.22      621.00     10.68 o 
  -4   4   3      142.56      139.38      2.70 o 
  -3   4   3        1.68        0.78      0.31 o 
  -2   4   3      146.73      141.73      2.45 o 
  -1   4   3      191.66      176.93      3.67 o 
   0   4   3      122.58      104.07      2.14 o 
   1   4   3       96.64       98.54      1.90 o 
   2   4   3      302.82      288.45      5.00 o 
   3   4   3      164.09      153.31      2.80 o 
   4   4   3      112.70      118.56      2.29 o 
   5   4   3        0.86        0.71      0.40 o 
   6   4   3      208.87      220.50      4.59 o 
   7   4   3        8.11        8.10      0.64 o 
   8   4   3       16.25       19.06      0.92 o 
   9   4   3       76.48       75.15      2.02 o 
  10   4   3      168.55      164.72      4.17 o 
  11   4   3        8.70       10.41      0.64 o 
  12   4   3       46.57       34.43      2.27 o 
 -11   5   3        0.10        0.33      0.34 o 
 -10   5   3       67.60       72.27      1.99 o 
  -9   5   3       27.22       28.60      1.26 o 
  -8   5   3        1.31        2.18      0.46 o 
  -7   5   3        8.25        9.64      0.64 o 
  -6   5   3       96.21      104.70      2.36 o 
  -5   5   3       12.45       13.45      0.72 o 
  -4   5   3       54.96       55.23      1.56 o 
  -3   5   3      273.68      275.45      5.36 o 
  -2   5   3       92.48       85.50      1.98 o 
  -1   5   3       17.42       17.38      0.85 o 
   0   5   3      159.59      156.13      3.72 o 
   1   5   3      788.30      817.49     17.11 o 
   2   5   3        9.26        8.05      0.70 o 
   3   5   3      115.08      117.00      2.69 o 
   4   5   3        6.65        9.65      0.93 o 
   5   5   3      433.38      461.42     11.16 o 
   6   5   3        2.16        2.86      0.56 o 
   7   5   3      119.48      123.17      3.45 o 
   8   5   3        0.79        2.86      1.15 o 
   9   5   3       11.52       10.06      0.68 o 
  -8   6   3       35.93       39.88      1.61 o 
  -7   6   3        8.08        7.23      0.66 o 
  -6   6   3        3.40        3.75      0.56 o 
  -5   6   3       45.93       52.34      1.78 o 
  -4   6   3      115.70      113.48      3.76 o 
  -3   6   3        7.66        8.37      0.82 o 
  -2   6   3      139.97      131.05      3.80 o 
  -1   6   3       14.04       14.72      1.49 o 
   0   6   3        0.27       -0.17      0.56 o 
   1   6   3       81.08       79.14      4.47 o 
   2   6   3       28.53       30.77      1.84 o 
   3   6   3      105.53      100.80      3.97 o 
   4   6   3        2.27        2.84      0.52 o 
   5   6   3       28.69       28.24      1.68 o 
   6   6   3        0.94        0.93      0.58 o 
 -17   0   4       69.59       67.97      4.53 o 
 -16   0   4      279.99      269.80      9.85 o 
 -15   0   4        2.08        2.72      1.36 o 
 -14   0   4        2.07        2.43      1.02 o 
 -13   0   4      578.09      580.96     16.38 o 
 -12   0   4      926.75      994.30     35.52 o 
 -11   0   4       27.18       32.25      1.52 o 
 -10   0   4      667.09      628.89     17.46 o 
  -9   0   4     1820.95     1725.95     50.20 o 
  -8   0   4       72.63       73.88      5.67 o 
  -7   0   4       83.85       63.70      4.76 o 
  -6   0   4      718.20      643.02     19.63 o 
  -5   0   4     1024.79      998.85     30.98 o 
  -4   0   4      421.78      442.12     11.41 o 
  -3   0   4      396.10      399.77     10.25 o 
  -2   0   4     1713.00     1920.77     59.31 o 
  -1   0   4     2489.92     2769.53     85.15 o 
   0   0   4      324.99      399.67     12.53 o 
   1   0   4     1641.17     1777.00     72.82 o 
   2   0   4      269.62      256.21     12.16 o 
   3   0   4       17.22       15.66      0.96 o 
   4   0   4      251.88      240.51     21.37 o 
   5   0   4      348.65      282.42     18.21 o 
   6   0   4      112.56       99.11      2.68 o 
   7   0   4      657.36      612.38     21.22 o 
   8   0   4      360.05      352.51     12.61 o 
   9   0   4       39.27       36.87      2.26 o 
  10   0   4      501.93      524.81     15.06 o 
  11   0   4       17.24       16.25      1.16 o 
  12   0   4       13.86       17.09      2.49 o 
  13   0   4      420.86      408.28     25.71 o 
  14   0   4      156.41      149.26      8.17 o 
 -17   1   4        0.57        0.68      0.91 o 
 -16   1   4       28.93       31.47      1.27 o 
 -15   1   4        1.22        1.73      0.52 o 
 -14   1   4       15.73       17.34      0.96 o 
 -13   1   4       69.11       73.33      2.14 o 
 -12   1   4        6.14        7.89      0.75 o 
 -11   1   4       42.91       40.02      1.55 o 
 -10   1   4       67.59       59.77      1.91 o 
  -9   1   4        8.61        5.06      0.39 o 
  -8   1   4     2424.10     2260.86     46.82 o 
  -7   1   4      151.02      118.43      4.89 o 
  -6   1   4     1955.65     1832.89     46.20 o 
  -5   1   4     1634.78     1542.43     33.64 o 
  -4   1   4        2.09        2.47      0.21 o 
  -3   1   4       22.80       24.83      0.62 o 
  -2   1   4     1354.94     1451.96     31.64 o 
  -1   1   4        3.63        7.17      0.34 o 
   0   1   4      112.89      127.56      2.98 o 
   1   1   4      215.35      234.13      5.87 o 
   2   1   4      192.27      201.59      4.64 o 
   3   1   4     2242.61     2377.74     92.94 o 
   4   1   4       54.92       64.42      2.23 o 
   5   1   4       33.45       28.29      1.02 o 
   6   1   4       49.08       49.42      1.39 o 
   7   1   4      264.42      269.27      5.93 o 
   8   1   4      152.36      163.14      3.49 o 
   9   1   4        1.07        1.32      0.39 o 
  10   1   4      431.78      457.20     11.57 o 
  11   1   4        9.62       11.27      0.81 o 
  12   1   4       36.28       38.12      1.60 o 
  13   1   4        4.04        5.56      0.63 o 
  14   1   4       10.77        9.03      0.78 o 
 -16   2   4       14.09       15.57      0.95 o 
 -15   2   4        7.94        8.15      0.71 o 
 -14   2   4        0.47        1.00      0.53 o 
 -13   2   4       15.20       17.30      0.90 o 
 -12   2   4       99.25      120.79      3.79 o 
 -11   2   4        0.40        1.68      0.46 o 
 -10   2   4        0.66        6.16      3.15 o 
  -9   2   4       50.78       52.36      1.19 o 
  -8   2   4        5.98        4.20      0.70 o 
  -7   2   4       63.60       52.17      1.06 o 
  -6   2   4      740.11      808.63     16.00 o 
  -5   2   4     2316.99     2263.89     59.29 o 
  -4   2   4      248.54      279.56      8.99 o 
  -3   2   4      886.47      881.43     17.35 o 
  -2   2   4      385.48      361.63      6.60 o 
  -1   2   4        3.75        3.87      0.26 o 
   0   2   4       85.78       98.18      2.25 o 
   1   2   4      339.49      376.60     10.74 o 
   2   2   4      800.77      780.10     25.00 o 
   3   2   4       37.41       35.12      0.90 o 
   4   2   4        2.29        3.00      0.23 o 
   5   2   4        2.20        1.95      0.28 o 
   6   2   4       25.90       26.93      0.76 o 
   7   2   4       55.25       66.35      1.80 o 
   8   2   4      103.87       92.13      2.39 o 
   9   2   4       63.41       65.92      1.97 o 
  10   2   4      100.53       96.79      2.50 o 
  11   2   4       39.01       34.09      1.42 o 
  12   2   4       75.81       82.60      2.54 o 
  13   2   4        0.99        0.73      0.38 o 
 -15   3   4      388.49      371.28     25.48 o 
 -14   3   4      269.68      246.76      5.52 o 
 -13   3   4       16.59       21.98      0.90 o 
 -12   3   4        3.67        4.95      0.50 o 
 -11   3   4      123.88      135.82      2.66 o 
 -10   3   4      441.71      477.87      8.18 o 
  -9   3   4       35.53       44.62      1.10 o 
  -8   3   4      542.93      567.28      9.22 o 
  -7   3   4      515.71      481.79      7.86 o 
  -6   3   4      346.87      371.29      7.08 o 
  -5   3   4      444.07      393.75      8.79 o 
  -4   3   4      331.51      271.81      4.51 o 
  -3   3   4      306.48      278.79      5.44 o 
  -2   3   4      232.32      246.33      4.51 o 
  -1   3   4     2058.30     1877.11     35.39 o 
   0   3   4      467.87      418.72      6.99 o 
   1   3   4       25.35       30.05      1.33 o 
   2   3   4      567.51      511.24      8.68 o 
   3   3   4      480.05      478.07      7.77 o 
   4   3   4       96.91       85.68      2.11 o 
   5   3   4       21.39       19.34      0.59 o 
   6   3   4      570.78      559.46      8.63 o 
   7   3   4      281.78      288.59      5.44 o 
   8   3   4        0.60        1.09      0.33 o 
   9   3   4      115.67      115.74      2.90 o 
  10   3   4      118.85      132.74      3.27 o 
  11   3   4      287.00      265.26      7.09 o 
  12   3   4       18.34       16.47      0.92 o 
  13   3   4      117.69      102.27      5.67 o 
 -14   4   4        2.70        3.03      0.54 o 
 -13   4   4       54.50       47.45      1.65 o 
 -12   4   4       13.41       13.93      0.65 o 
 -11   4   4        1.48        2.55      0.74 o 
 -10   4   4        1.79        1.31      0.37 o 
  -9   4   4       10.24        8.06      0.55 o 
  -8   4   4        3.45        4.26      0.43 o 
  -7   4   4       28.29       26.50      0.96 o 
  -6   4   4        2.47        6.09      0.60 o 
  -5   4   4        3.38        3.78      0.43 o 
  -4   4   4        0.42        0.51      0.29 o 
  -3   4   4       15.00       18.46      0.65 o 
  -2   4   4       45.34       44.53      1.05 o 
  -1   4   4       63.02       65.05      1.63 o 
   0   4   4        2.04        1.96      0.33 o 
   1   4   4       25.76       28.23      0.81 o 
   2   4   4       59.45       61.41      1.37 o 
   3   4   4      129.11      136.25      2.66 o 
   4   4   4       21.99       23.97      0.95 o 
   5   4   4      204.81      212.43      4.27 o 
   6   4   4      125.36      127.84      2.86 o 
   7   4   4        0.03        0.15      0.35 o 
   8   4   4       17.18       16.96      0.95 o 
   9   4   4       13.17       13.77      0.75 o 
  10   4   4        4.71        2.76      0.50 o 
  11   4   4        4.10        3.69      0.43 o 
 -12   5   4       10.83       10.64      1.13 o 
 -11   5   4       54.61       52.70      2.07 o 
 -10   5   4        0.16        1.17      0.41 o 
  -9   5   4      113.55      116.87      3.57 o 
  -8   5   4       36.87       38.67      1.21 o 
  -7   5   4       49.27       61.79      1.63 o 
  -6   5   4        0.01        0.31      0.38 o 
  -5   5   4      105.37      109.13      2.45 o 
  -4   5   4      250.41      251.31      4.92 o 
  -3   5   4        0.79        0.32      0.40 o 
  -2   5   4       52.74       45.72      1.41 o 
  -1   5   4      241.48      252.66      5.13 o 
   0   5   4      241.02      242.69      5.02 o 
   1   5   4      284.14      296.52      6.94 o 
   2   5   4       70.91       67.91      2.05 o 
   3   5   4      221.73      221.44      8.07 o 
   4   5   4        6.99        7.02      0.66 o 
   5   5   4      152.43      156.41      3.76 o 
   6   5   4       22.79       27.43      1.61 o 
   7   5   4       33.09       34.65      1.37 o 
   8   5   4        6.13        5.87      0.59 o 
   9   5   4       46.84       37.75      1.76 o 
  -8   6   4       21.36       21.52      1.16 o 
  -7   6   4       63.15       55.47      1.55 o 
  -6   6   4      149.48      154.36      4.08 o 
  -5   6   4      173.94      187.99      6.27 o 
  -4   6   4       42.45       37.35      1.61 o 
  -3   6   4      340.30      345.12     13.16 o 
  -2   6   4      301.69      304.61      8.60 o 
  -1   6   4      149.85      145.51      4.19 o 
   0   6   4       30.67       37.58      3.96 o 
   1   6   4      276.01      278.15     10.90 o 
   2   6   4        0.51        0.63      0.71 o 
   3   6   4       11.61       10.42      0.86 o 
   4   6   4        9.60       10.24      1.03 o 
   5   6   4       52.97       52.36      2.40 o 
 -17   1   5       31.91       29.52      2.21 o 
 -16   1   5       88.72       98.36      2.93 o 
 -15   1   5       69.20       68.53      2.23 o 
 -14   1   5       25.30       25.99      1.27 o 
 -13   1   5      101.69      111.39      2.94 o 
 -12   1   5      203.87      221.17      5.22 o 
 -11   1   5      130.30      130.99      3.24 o 
 -10   1   5      291.50      271.84      6.08 o 
  -9   1   5      360.29      309.28      6.82 o 
  -8   1   5      193.27      178.51      4.47 o 
  -7   1   5      416.95      364.70     13.67 o 
  -6   1   5      245.86      182.68      7.41 o 
  -5   1   5     1596.91     1499.79     29.45 o 
  -4   1   5        5.60        2.10      0.22 o 
  -3   1   5      615.98      623.75     11.26 o 
  -2   1   5      701.02      708.05     14.75 o 
  -1   1   5       68.90       89.49      2.42 o 
   0   1   5      588.45      612.92     14.52 o 
   1   1   5     2403.80     2627.85     67.33 o 
   2   1   5      269.64      382.55     18.15 o 
   3   1   5      469.49      526.28     19.76 o 
   4   1   5      102.60       84.07      2.61 o 
   5   1   5      926.71      873.41     19.47 o 
   6   1   5       79.44       75.91      1.98 o 
   7   1   5       31.44       34.12      1.06 o 
   8   1   5      866.79      872.55     16.22 o 
   9   1   5       94.22       93.27      2.22 o 
  10   1   5       37.62       38.39      1.61 o 
  11   1   5        3.40        4.96      0.61 o 
  12   1   5      238.68      246.49      9.42 o 
  13   1   5       19.08       18.12      1.50 o 
 -16   2   5       27.85       25.74      1.60 o 
 -15   2   5       45.24       51.67      1.78 o 
 -14   2   5        6.58        7.45      0.73 o 
 -13   2   5       14.96       13.52      0.80 o 
 -12   2   5       97.47      109.13      2.83 o 
 -11   2   5      150.36      152.86      3.58 o 
 -10   2   5       12.31       12.18      1.23 o 
  -9   2   5       36.87       28.93      0.85 o 
  -8   2   5      133.01      128.99      2.40 o 
  -7   2   5      827.62      752.19     12.06 o 
  -6   2   5       15.79       20.57      0.58 o 
  -5   2   5      292.52      258.48      4.86 o 
  -4   2   5      855.04      835.66     27.69 o 
  -3   2   5      352.49      333.43     15.64 o 
  -2   2   5        9.47        9.39      0.82 o 
  -1   2   5      274.91      309.49     14.39 o 
   0   2   5     1887.59     1822.00     53.09 o 
   1   2   5     2243.18     2178.21     54.00 o 
   2   2   5      409.77      387.73      7.84 o 
   3   2   5      468.28      400.64      7.31 o 
   4   2   5      754.41      767.97     12.33 o 
   5   2   5       77.37       81.48      1.59 o 
   6   2   5      375.42      375.51      6.64 o 
   7   2   5      154.29      162.62      3.35 o 
   8   2   5       31.15       39.06      1.31 o 
   9   2   5        2.02        2.52      0.46 o 
  10   2   5      121.17      126.73      3.13 o 
  11   2   5       10.92       10.22      0.62 o 
  12   2   5       35.20       36.39      1.38 o 
  13   2   5       41.73       42.06      2.00 o 
 -15   3   5      121.42      103.12      6.08 o 
 -14   3   5       23.06       23.34      1.02 o 
 -13   3   5        5.34        3.39      0.53 o 
 -12   3   5        5.59        8.22      0.64 o 
 -11   3   5       22.58       21.40      0.76 o 
 -10   3   5       42.38       43.69      1.13 o 
  -9   3   5       22.99       30.94      0.92 o 
  -8   3   5       42.00       50.77      1.16 o 
  -7   3   5        4.88        8.48      0.43 o 
  -6   3   5        1.82        2.28      0.27 o 
  -5   3   5        0.36        0.85      0.25 o 
  -4   3   5        6.35        8.42      0.40 o 
  -3   3   5       60.34       67.23      1.54 o 
  -2   3   5        7.28        9.23      0.38 o 
  -1   3   5       83.17       92.94      1.70 o 
   0   3   5      128.00      122.70      2.19 o 
   1   3   5       84.86      102.87      1.87 o 
   2   3   5      301.48      304.29      5.23 o 
   3   3   5       33.30       34.03      0.79 o 
   4   3   5      100.41       95.53      1.71 o 
   5   3   5       41.22       42.99      0.95 o 
   6   3   5       41.69       36.98      1.03 o 
   7   3   5       56.83       51.44      1.36 o 
   8   3   5      188.83      176.78      4.24 o 
   9   3   5        9.74       13.68      0.69 o 
  10   3   5        4.98        5.01      0.47 o 
  11   3   5        0.17        0.02      0.38 o 
  12   3   5       10.61       10.61      1.36 o 
 -14   4   5       25.53       31.93      2.49 o 
 -13   4   5        3.61        3.26      0.48 o 
 -12   4   5       61.15       64.84      1.83 o 
 -11   4   5      132.26      144.68      2.97 o 
 -10   4   5       30.92       36.38      1.10 o 
  -9   4   5        7.37       10.03      0.84 o 
  -8   4   5      362.77      382.71      6.78 o 
  -7   4   5      679.81      741.01     12.69 o 
  -6   4   5       48.57       55.81      1.47 o 
  -5   4   5      139.76      135.70      2.67 o 
  -4   4   5      493.72      486.21      8.48 o 
  -3   4   5      174.78      194.54      3.61 o 
  -2   4   5       18.12       20.81      0.78 o 
  -1   4   5      236.77      248.30      5.28 o 
   0   4   5      192.16      191.29      3.83 o 
   1   4   5        8.96       10.88      0.53 o 
   2   4   5      108.07      108.28      2.17 o 
   3   4   5      588.52      606.11     10.43 o 
   4   4   5       32.09       33.47      1.00 o 
   5   4   5       15.46       18.63      0.77 o 
   6   4   5       30.09       29.90      1.18 o 
   7   4   5      230.60      240.12      5.41 o 
   8   4   5       10.85       11.36      0.71 o 
   9   4   5        0.97        0.26      0.41 o 
  10   4   5       86.08       78.46      4.07 o 
 -12   5   5       29.35       22.65      1.81 o 
 -11   5   5        2.19        2.08      0.43 o 
 -10   5   5        0.81        1.01      0.47 o 
  -9   5   5      111.21      116.36      2.69 o 
  -8   5   5       67.84       70.72      1.85 o 
  -7   5   5        0.54        0.80      0.40 o 
  -6   5   5        7.45       12.27      0.70 o 
  -5   5   5      238.08      232.44      4.59 o 
  -4   5   5      118.27      110.67      2.44 o 
  -3   5   5        1.27        4.76      0.83 o 
  -2   5   5      124.59      132.61      3.07 o 
  -1   5   5      104.29      109.70      2.65 o 
   0   5   5       41.78       42.41      1.36 o 
   1   5   5       28.35       26.64      1.07 o 
   2   5   5      127.74      135.45      3.12 o 
   3   5   5       98.50       99.67      4.58 o 
   4   5   5      272.33      278.57      6.87 o 
   5   5   5       63.16       69.73      1.98 o 
   6   5   5       63.24       66.87      2.14 o 
   7   5   5        0.33        0.71      0.56 o 
   8   5   5       92.72       79.67      2.96 o 
  -8   6   5        0.16        0.23      0.58 o 
  -7   6   5        2.84        3.00      0.63 o 
  -6   6   5       58.48       54.44      3.69 o 
  -5   6   5        6.67        4.95      0.87 o 
  -4   6   5       74.98       70.84      2.48 o 
  -3   6   5       22.56       25.65      1.39 o 
  -2   6   5        1.44        1.69      0.63 o 
  -1   6   5        7.55        7.28      0.78 o 
   0   6   5       89.42       86.36      2.92 o 
   1   6   5        4.01        4.34      0.80 o 
   2   6   5       29.13       25.42      1.51 o 
   3   6   5       28.42       27.45      1.51 o 
   4   6   5        0.58        0.00      0.91 o 
 -17   0   6       12.31        8.60      1.03 o 
 -16   0   6        1.27        0.93      1.25 o 
 -15   0   6       92.09      101.75      6.57 o 
 -14   0   6       45.87       46.05      2.64 o 
 -13   0   6       23.81       21.79      1.74 o 
 -12   0   6       56.61       55.14      2.87 o 
 -11   0   6       37.42       38.25      2.49 o 
 -10   0   6       16.19       15.48      1.35 o 
  -9   0   6      502.27      448.70     15.78 o 
  -8   0   6      137.10      143.22      5.45 o 
  -7   0   6      237.37      196.06     12.72 o 
  -6   0   6     1476.60     1208.01     72.78 o 
  -5   0   6       91.41       87.56      2.59 o 
  -4   0   6      264.69      307.59      8.06 o 
  -3   0   6     1495.03     1636.36     50.62 o 
  -2   0   6     1819.59     1933.34     59.62 o 
  -1   0   6     1490.94     1704.01     66.37 o 
   0   0   6      504.23      588.63     26.24 o 
   1   0   6     3476.02     3809.04    350.45 o 
   2   0   6       17.20        6.57      1.58 o 
   3   0   6     1275.99     1281.25     60.66 o 
   4   0   6        2.28        2.30      0.42 o 
   5   0   6      502.57      510.03     14.38 o 
   6   0   6     1744.72     1760.36     41.18 o 
   7   0   6      210.55      212.75     12.87 o 
   8   0   6     1728.82     1745.60     57.79 o 
   9   0   6      559.91      579.53     20.37 o 
  10   0   6       57.04       59.21      3.17 o 
  11   0   6        2.32        2.83      1.02 o 
  12   0   6      295.72      302.14     10.92 o 
  13   0   6       25.05       27.40      2.49 o 
 -17   1   6       27.30       24.73      1.32 o 
 -16   1   6        3.25        3.51      0.66 o 
 -15   1   6       21.07       24.78      1.44 o 
 -14   1   6       24.84       27.31      1.21 o 
 -13   1   6       91.44       92.29      2.58 o 
 -12   1   6      220.09      241.95      5.67 o 
 -11   1   6       36.16       35.52      1.27 o 
 -10   1   6        0.47        0.30      0.36 o 
  -9   1   6      229.03      210.74      4.78 o 
  -8   1   6      169.80      165.76      3.78 o 
  -7   1   6       28.62       20.78      0.74 o 
  -6   1   6      348.39      308.80      7.64 o 
  -5   1   6       85.97       98.16      3.16 o 
  -4   1   6      476.45      443.54     10.63 o 
  -3   1   6      511.78      490.50     10.98 o 
  -2   1   6        1.53        2.56      0.33 o 
  -1   1   6      305.51      367.01     16.99 o 
   0   1   6     1586.14     1739.91     82.81 o 
   1   1   6      679.27      720.72     28.67 o 
   2   1   6      138.92      146.09      7.26 o 
   3   1   6       12.98       10.64      1.12 o 
   4   1   6       56.71       52.86      1.85 o 
   5   1   6       18.81       20.74      0.84 o 
   6   1   6       33.71       32.78      1.12 o 
   7   1   6      105.19      108.04      2.49 o 
   8   1   6        4.15        5.49      0.51 o 
   9   1   6        0.21        0.53      0.39 o 
  10   1   6       98.71      102.23      3.11 o 
  11   1   6      255.36      261.33      6.56 o 
  12   1   6       10.14       10.44      0.76 o 
  13   1   6       82.44       65.95      4.08 o 
 -16   2   6        0.32        0.51      0.49 o 
 -15   2   6        0.15        0.04      0.52 o 
 -14   2   6        1.14        2.46      0.59 o 
 -13   2   6       26.14       31.26      1.79 o 
 -12   2   6      279.31      308.95      6.91 o 
 -11   2   6       30.46       31.95      1.21 o 
 -10   2   6     1227.26     1259.93     24.14 o 
  -9   2   6       71.07       80.38      1.77 o 
  -8   2   6       50.08       56.79      1.25 o 
  -7   2   6      449.92      450.82      7.35 o 
  -6   2   6      104.25       99.68      1.84 o 
  -5   2   6      749.78      708.89     10.81 o 
  -4   2   6       26.24       18.88      0.57 o 
  -3   2   6     1285.96     1211.12     21.87 o 
  -2   2   6       89.52       67.43      1.57 o 
  -1   2   6        7.42        3.87      0.43 o 
   0   2   6       70.93       68.63      1.61 o 
   1   2   6      434.44      418.56      7.90 o 
   2   2   6     1192.80     1118.26     20.72 o 
   3   2   6       86.05       80.10      1.76 o 
   4   2   6      298.59      309.75      5.17 o 
   5   2   6      457.22      489.29      8.57 o 
   6   2   6      216.38      236.21      4.68 o 
   7   2   6       28.49       30.23      1.01 o 
   8   2   6       60.98       62.19      1.80 o 
   9   2   6      301.05      311.60      6.93 o 
  10   2   6       18.54       18.19      0.88 o 
  11   2   6       37.45       39.32      1.72 o 
  12   2   6       73.51       71.04      2.59 o 
 -15   3   6       73.33       72.42      2.57 o 
 -14   3   6       16.41       19.51      0.86 o 
 -13   3   6       17.69       18.84      0.90 o 
 -12   3   6        1.05        1.62      0.49 o 
 -11   3   6      167.19      177.79      3.55 o 
 -10   3   6      290.74      298.52      5.26 o 
  -9   3   6      197.11      214.93      3.89 o 
  -8   3   6      151.77      143.54      2.61 o 
  -7   3   6      615.29      642.28      9.85 o 
  -6   3   6      195.09      203.13      3.33 o 
  -5   3   6        9.87       13.47      0.51 o 
  -4   3   6      188.97      186.84      3.06 o 
  -3   3   6       36.20       27.44      0.67 o 
  -2   3   6      192.84      201.00      3.43 o 
  -1   3   6       99.33       72.71      1.28 o 
   0   3   6      627.72      610.90      9.27 o 
   1   3   6      117.64      103.09      1.79 o 
   2   3   6      263.81      267.82      4.05 o 
   3   3   6      268.98      271.26      4.58 o 
   4   3   6       45.13       45.70      1.00 o 
   5   3   6       60.67       66.44      1.41 o 
   6   3   6      131.31      116.32      2.37 o 
   7   3   6        9.85       13.99      0.72 o 
   8   3   6       84.85       89.33      2.36 o 
   9   3   6        9.35        7.06      0.57 o 
  10   3   6      170.11      162.28      4.24 o 
  11   3   6        5.54        7.55      0.92 o 
 -14   4   6       31.17       24.91      2.04 o 
 -13   4   6        7.08        6.33      0.55 o 
 -12   4   6       46.34       43.19      1.19 o 
 -11   4   6       92.26       86.15      1.97 o 
 -10   4   6        5.62        6.75      0.54 o 
  -9   4   6       48.83       45.47      1.20 o 
  -8   4   6       17.00       16.19      0.71 o 
  -7   4   6       24.25       22.29      0.83 o 
  -6   4   6        0.16        0.29      0.32 o 
  -5   4   6      263.01      273.61      4.97 o 
  -4   4   6       16.45       16.93      0.66 o 
  -3   4   6       30.50       28.15      0.92 o 
  -2   4   6       38.52       44.95      1.23 o 
  -1   4   6        2.73        4.79      0.65 o 
   0   4   6       29.36       29.94      0.91 o 
   1   4   6      234.03      224.54      4.10 o 
   2   4   6      790.37      813.87     15.56 o 
   3   4   6      108.71      121.65      2.60 o 
   4   4   6       62.16       63.35      1.47 o 
   5   4   6        2.17        1.35      0.43 o 
   6   4   6        0.44        2.88      0.53 o 
   7   4   6       23.57       21.04      0.89 o 
   8   4   6        5.29        3.28      0.58 o 
   9   4   6       39.88       30.79      1.18 o 
 -11   5   6       96.35       91.81      2.47 o 
 -10   5   6      137.62      136.96      3.30 o 
  -9   5   6       22.98       23.75      1.02 o 
  -8   5   6       14.66       17.59      0.86 o 
  -7   5   6      295.58      311.63      5.97 o 
  -6   5   6      156.08      153.82      3.19 o 
  -5   5   6      266.05      281.97      6.72 o 
  -4   5   6       27.14       28.26      1.00 o 
  -3   5   6        0.96        1.35      0.47 o 
  -2   5   6        5.16        6.32      0.56 o 
  -1   5   6       22.11       25.22      1.03 o 
   0   5   6      185.09      186.26      4.09 o 
   1   5   6      135.49      137.36      3.65 o 
   2   5   6      117.79      116.17      3.01 o 
   3   5   6      191.19      184.44      4.47 o 
   4   5   6      174.94      172.28      4.42 o 
   5   5   6       13.01       13.44      0.95 o 
   6   5   6      114.17      107.69      3.31 o 
   7   5   6       91.84       80.98      2.57 o 
  -8   6   6       25.16       28.53      2.04 o 
  -7   6   6       52.33       45.81      1.78 o 
  -6   6   6        1.98        3.60      0.69 o 
  -5   6   6        0.52        1.29      0.38 o 
  -4   6   6       38.20       45.31      1.54 o 
  -3   6   6       84.80       80.50      2.65 o 
  -2   6   6      187.41      188.55      4.81 o 
  -1   6   6       42.18       46.68      1.83 o 
   0   6   6       47.43       42.71      1.74 o 
   1   6   6       30.86       32.27      1.76 o 
   2   6   6        6.37        5.39      0.71 o 
   3   6   6       39.15       38.55      2.15 o 
 -17   1   7        4.36        4.83      0.60 o 
 -16   1   7        5.77        6.21      0.75 o 
 -15   1   7       44.41       51.61      1.95 o 
 -14   1   7       10.14       11.52      0.97 o 
 -13   1   7      111.83      122.18      3.65 o 
 -12   1   7      568.55      614.23     13.84 o 
 -11   1   7        3.52        5.01      0.54 o 
 -10   1   7      260.35      282.59      5.78 o 
  -9   1   7      101.45       84.49      2.01 o 
  -8   1   7      485.33      450.34      8.84 o 
  -7   1   7       24.25       23.90      0.77 o 
  -6   1   7      716.20      650.36     13.64 o 
  -5   1   7     1743.83     1597.92     28.47 o 
  -4   1   7      695.05      637.20     16.50 o 
  -3   1   7       20.25       24.89      1.37 o 
  -2   1   7     3086.45     3117.31    117.97 o 
  -1   1   7     2339.93     2278.02     48.41 o 
   0   1   7        0.52        0.45      0.45 o 
   1   1   7       14.54       18.37      0.76 o 
   2   1   7      954.02      908.20     21.82 o 
   3   1   7      147.75      150.31      3.79 o 
   4   1   7        0.13        0.39      0.36 o 
   5   1   7      280.70      292.47      6.51 o 
   6   1   7      705.98      733.38     15.81 o 
   7   1   7      253.41      276.69      5.96 o 
   8   1   7      157.32      172.10      3.61 o 
   9   1   7      152.00      161.82      4.53 o 
  10   1   7      211.47      224.03      6.88 o 
  11   1   7       22.86       22.93      1.91 o 
  12   1   7      110.38      111.32      6.35 o 
 -16   2   7        2.98        2.88      0.63 o 
 -15   2   7        1.48        0.95      0.53 o 
 -14   2   7       66.74       70.99      2.34 o 
 -13   2   7      138.14      143.03      4.76 o 
 -12   2   7        0.39        0.58      0.44 o 
 -11   2   7        5.67        5.12      0.60 o 
 -10   2   7      280.57      293.03      6.55 o 
  -9   2   7      181.46      190.22      4.04 o 
  -8   2   7       96.52       85.61      1.86 o 
  -7   2   7      285.94      281.37      5.00 o 
  -6   2   7      158.79      140.87      2.67 o 
  -5   2   7      367.20      333.50      5.24 o 
  -4   2   7      180.64      158.79      2.62 o 
  -3   2   7       91.03       71.22      1.38 o 
  -2   2   7       86.78       84.41      1.58 o 
  -1   2   7       46.00       46.04      1.04 o 
   0   2   7       62.31       48.65      1.19 o 
   1   2   7      197.83      183.05      3.65 o 
   2   2   7       47.67       48.02      1.33 o 
   3   2   7       80.77       72.91      1.67 o 
   4   2   7      179.15      190.96      3.36 o 
   5   2   7        3.17        3.05      0.37 o 
   6   2   7       49.10       47.89      1.31 o 
   7   2   7      160.46      163.64      3.75 o 
   8   2   7      251.24      271.65      6.91 o 
   9   2   7        7.83        6.90      0.61 o 
  10   2   7      112.51      115.53      4.68 o 
  11   2   7      100.92       89.81      5.19 o 
 -15   3   7        0.21        0.95      0.52 o 
 -14   3   7       13.59       12.50      0.75 o 
 -13   3   7        3.21        4.28      0.52 o 
 -12   3   7       68.69       81.74      2.24 o 
 -11   3   7        6.39        5.09      0.46 o 
 -10   3   7       78.15       78.84      1.82 o 
  -9   3   7        0.41        0.53      0.32 o 
  -8   3   7        4.19        4.05      0.39 o 
  -7   3   7       85.86       84.45      1.81 o 
  -6   3   7       58.97       58.42      1.21 o 
  -5   3   7      114.03      125.52      2.32 o 
  -4   3   7      262.23      262.45      4.45 o 
  -3   3   7      751.27      766.61     12.34 o 
  -2   3   7       92.92       98.31      1.74 o 
  -1   3   7       62.01       64.47      1.26 o 
   0   3   7       67.62       69.27      1.31 o 
   1   3   7      175.95      166.65      2.77 o 
   2   3   7        9.62        8.77      0.42 o 
   3   3   7      198.78      183.35      3.25 o 
   4   3   7       29.34       25.63      0.80 o 
   5   3   7       72.59       63.33      1.47 o 
   6   3   7      116.74      105.73      2.20 o 
   7   3   7        5.99        8.46      0.64 o 
   8   3   7        2.74        4.40      0.52 o 
   9   3   7        0.64        1.16      0.32 o 
  10   3   7       18.32       15.07      0.78 o 
 -14   4   7       85.42       82.72      4.76 o 
 -13   4   7       87.05       77.53      2.26 o 
 -12   4   7       28.82       26.93      0.96 o 
 -11   4   7        9.75       12.19      0.63 o 
 -10   4   7      141.10      155.04      4.13 o 
  -9   4   7      134.15      141.24      2.90 o 
  -8   4   7        0.60        0.82      0.36 o 
  -7   4   7      190.15      186.54      3.83 o 
  -6   4   7       78.90       88.26      1.91 o 
  -5   4   7        8.07        8.22      0.80 o 
  -4   4   7      177.06      180.58      3.67 o 
  -3   4   7      186.97      189.00      3.79 o 
  -2   4   7      200.95      215.09      4.68 o 
  -1   4   7        0.94        0.92      0.46 o 
   0   4   7     1958.25     1943.73     36.16 o 
   1   4   7      339.35      361.62      6.38 o 
   2   4   7       82.79       79.52      1.88 o 
   3   4   7       71.42       65.08      1.49 o 
   4   4   7      463.69      454.96      7.46 o 
   5   4   7       21.59       29.44      1.12 o 
   6   4   7       26.05       23.52      0.97 o 
   7   4   7       66.87       70.03      2.11 o 
   8   4   7      109.86       94.13      2.63 o 
 -11   5   7       83.47       72.12      1.90 o 
 -10   5   7        4.93        4.57      0.57 o 
  -9   5   7        0.68        1.02      0.42 o 
  -8   5   7        1.95        3.22      0.56 o 
  -7   5   7       47.43       48.50      1.46 o 
  -6   5   7        0.21        0.31      0.37 o 
  -5   5   7       36.64       39.37      1.24 o 
  -4   5   7       83.01       89.31      2.24 o 
  -3   5   7       23.37       26.93      1.05 o 
  -2   5   7       11.39       13.64      0.76 o 
  -1   5   7        0.26        0.32      0.41 o 
   0   5   7      137.46      140.69      3.24 o 
   1   5   7        9.35        7.99      0.66 o 
   2   5   7        0.37        0.94      0.42 o 
   3   5   7       11.68       11.84      0.70 o 
   4   5   7       29.11       25.58      1.26 o 
   5   5   7        5.70        4.41      0.56 o 
   6   5   7        2.81        1.32      0.42 o 
  -7   6   7       43.13       29.45      2.04 o 
  -6   6   7        0.04       -0.12      0.51 o 
  -5   6   7       28.82       27.65      1.35 o 
  -4   6   7        3.97        3.04      0.60 o 
  -3   6   7       21.59       19.88      0.88 o 
  -2   6   7        2.56        1.97      0.40 o 
  -1   6   7       14.36       11.92      1.25 o 
   0   6   7        3.43        2.71      0.71 o 
   1   6   7       27.18       20.98      1.28 o 
 -17   0   8        0.52        1.13      0.54 o 
 -16   0   8       89.93       90.87      5.21 o 
 -15   0   8      140.42      159.21      6.32 o 
 -14   0   8       20.14       21.02      3.62 o 
 -13   0   8        9.70        9.81      1.25 o 
 -12   0   8      495.26      528.89     21.63 o 
 -11   0   8      195.38      216.27     11.23 o 
 -10   0   8       67.96       70.10      3.19 o 
  -9   0   8      259.87      208.88      8.97 o 
  -8   0   8     2291.82     2312.45     78.43 o 
  -7   0   8     1062.41     1035.75     35.47 o 
  -6   0   8      181.69      164.54      6.09 o 
  -5   0   8      459.94      414.39     11.92 o 
  -4   0   8     2556.62     2414.37     71.99 o 
  -3   0   8     2214.99     2126.01    100.27 o 
  -2   0   8     2618.58     2552.37    120.09 o 
  -1   0   8       86.02       78.86      2.94 o 
   0   0   8       40.46       39.39      1.24 o 
   1   0   8      135.53      128.60      3.87 o 
   2   0   8       79.35       65.77      2.80 o 
   3   0   8      893.39      910.05     32.28 o 
   4   0   8      601.98      618.90     17.46 o 
   5   0   8     4169.46     4467.46    122.55 o 
   6   0   8     1084.20     1126.95     30.70 o 
   7   0   8      129.41      138.59      5.55 o 
   8   0   8       10.08        9.33      0.96 o 
   9   0   8      886.16      932.31     44.83 o 
  10   0   8      289.13      311.45     15.90 o 
  11   0   8       60.13       59.09      2.72 o 
 -17   1   8        4.04        4.07      0.64 o 
 -16   1   8       12.77        9.69      0.73 o 
 -15   1   8        1.10        1.36      0.57 o 
 -14   1   8        6.77        6.95      0.82 o 
 -13   1   8        6.68        7.74      0.83 o 
 -12   1   8       19.10       20.91      1.21 o 
 -11   1   8      247.49      267.26      6.13 o 
 -10   1   8      112.79      106.71      2.64 o 
  -9   1   8       89.97      100.96      2.34 o 
  -8   1   8       63.98       61.01      1.57 o 
  -7   1   8       70.41       59.57      1.93 o 
  -6   1   8      204.62      171.38      4.05 o 
  -5   1   8        2.06        3.40      0.30 o 
  -4   1   8       14.36       15.90      0.66 o 
  -3   1   8       91.31       77.33      1.82 o 
  -2   1   8       14.25       10.38      0.59 o 
  -1   1   8       27.64       29.77      1.00 o 
   0   1   8       31.17       29.70      0.92 o 
   1   1   8       16.83       16.30      1.20 o 
   2   1   8       19.00       21.67      0.83 o 
   3   1   8       90.11       87.86      2.26 o 
   4   1   8      333.46      346.21      8.45 o 
   5   1   8      368.31      403.63      8.51 o 
   6   1   8        0.01        0.68      0.42 o 
   7   1   8      152.14      168.35      3.55 o 
   8   1   8      182.93      200.06      4.10 o 
   9   1   8       58.77       56.34      1.73 o 
  10   1   8        6.88        8.00      0.61 o 
  11   1   8        5.91        6.70      0.80 o 
 -16   2   8        5.89        7.19      0.69 o 
 -15   2   8       30.00       39.14      1.78 o 
 -14   2   8      160.41      158.99      5.17 o 
 -13   2   8      217.04      217.84      7.54 o 
 -12   2   8      388.28      397.33      8.72 o 
 -11   2   8       24.38       22.17      1.01 o 
 -10   2   8       51.42       53.42      1.49 o 
  -9   2   8       84.55       84.66      2.01 o 
  -8   2   8       70.61       72.73      1.65 o 
  -7   2   8       41.17       51.10      1.26 o 
  -6   2   8      124.44      124.60      2.16 o 
  -5   2   8      675.07      688.85     10.58 o 
  -4   2   8       70.87       72.37      1.51 o 
  -3   2   8       83.13       77.21      1.62 o 
  -2   2   8       79.40       76.37      1.58 o 
  -1   2   8      245.55      236.53      4.61 o 
   0   2   8       21.68       22.29      0.80 o 
   1   2   8        3.18        5.72      0.49 o 
   2   2   8      278.20      272.55      5.84 o 
   3   2   8       29.37       30.58      1.00 o 
   4   2   8        3.44        4.69      0.64 o 
   5   2   8       23.99       27.21      0.95 o 
   6   2   8      184.77      194.39      4.00 o 
   7   2   8        1.99        1.51      0.40 o 
   8   2   8       26.48       24.35      1.05 o 
   9   2   8       26.16       29.90      1.11 o 
  10   2   8       59.32       55.53      3.04 o 
 -15   3   8       13.62        9.77      0.82 o 
 -14   3   8      101.60      101.41      5.13 o 
 -13   3   8       22.96       24.29      1.02 o 
 -12   3   8        5.43        6.80      0.62 o 
 -11   3   8        3.09        4.01      0.56 o 
 -10   3   8      241.27      248.94      4.76 o 
  -9   3   8      280.32      283.89      5.01 o 
  -8   3   8       21.78       22.29      0.71 o 
  -7   3   8     1052.10     1094.06     18.56 o 
  -6   3   8      339.22      345.28      5.78 o 
  -5   3   8       12.20       13.03      0.78 o 
  -4   3   8       43.98       44.29      1.05 o 
  -3   3   8      372.48      374.79      6.66 o 
  -2   3   8     1757.06     1722.27     27.33 o 
  -1   3   8       42.35       43.27      0.98 o 
   0   3   8     1397.92     1361.06     20.40 o 
   1   3   8      189.88      204.96      3.80 o 
   2   3   8       33.41       34.12      1.04 o 
   3   3   8      179.16      176.77      3.17 o 
   4   3   8      162.77      169.80      3.08 o 
   5   3   8      212.29      200.56      3.80 o 
   6   3   8        5.79        5.28      0.47 o 
   7   3   8      479.64      464.91     10.04 o 
   8   3   8      112.15      106.61      2.64 o 
   9   3   8       12.22       11.60      0.61 o 
 -13   4   8       39.33       32.80      1.72 o 
 -12   4   8        0.18        0.38      0.45 o 
 -11   4   8       12.39       11.29      0.59 o 
 -10   4   8        0.18        0.22      0.34 o 
  -9   4   8      104.28      111.87      2.38 o 
  -8   4   8        2.72        3.77      0.47 o 
  -7   4   8       77.94       73.90      1.69 o 
  -6   4   8       38.37       43.62      1.18 o 
  -5   4   8        3.60        5.38      0.45 o 
  -4   4   8       15.00       16.44      0.66 o 
  -3   4   8      104.46      102.54      2.31 o 
  -2   4   8      420.25      438.31      8.26 o 
  -1   4   8      208.28      203.47      4.08 o 
   0   4   8       13.34       16.39      0.72 o 
   1   4   8        0.31        0.47      0.33 o 
   2   4   8       22.02       25.58      0.84 o 
   3   4   8       78.92       70.60      1.71 o 
   4   4   8       41.78       34.41      1.13 o 
   5   4   8        4.21        2.45      0.45 o 
   6   4   8       18.32       18.18      0.90 o 
   7   4   8        0.15        0.42      0.40 o 
   8   4   8        7.30        4.53      0.91 o 
 -10   5   8       10.30       15.40      0.73 o 
  -9   5   8       54.34       56.57      1.59 o 
  -8   5   8       33.35       29.90      1.12 o 
  -7   5   8       78.86       79.05      2.11 o 
  -6   5   8       30.03       29.54      1.37 o 
  -5   5   8        0.14        0.34      0.46 o 
  -4   5   8       76.36       76.23      2.01 o 
  -3   5   8       95.52       98.83      2.44 o 
  -2   5   8       24.19       22.36      0.94 o 
  -1   5   8        0.02        0.41      0.40 o 
   0   5   8        6.19        5.50      0.58 o 
   1   5   8       79.32       72.76      2.35 o 
   2   5   8      108.37      103.33      2.80 o 
   3   5   8        1.52        1.05      0.56 o 
   4   5   8       47.46       38.24      1.52 o 
   5   5   8        1.84        3.40      1.13 o 
  -4   6   8      145.69      129.13      4.71 o 
  -3   6   8        2.00        1.36      0.91 o 
  -2   6   8       66.95       61.63      3.63 o 
 -17   1   9       13.98       11.09      1.36 o 
 -16   1   9        4.27        5.79      0.58 o 
 -15   1   9      176.67      180.40      4.92 o 
 -14   1   9      184.01      199.05      5.86 o 
 -13   1   9       80.42       83.44      2.74 o 
 -12   1   9      256.98      277.61      7.31 o 
 -11   1   9      157.75      169.45      4.14 o 
 -10   1   9       95.75       97.77      2.56 o 
  -9   1   9       48.62       46.98      1.49 o 
  -8   1   9      469.23      471.16     10.24 o 
  -7   1   9      259.11      238.56      7.77 o 
  -6   1   9       54.72       56.92      1.96 o 
  -5   1   9       86.49       69.53      1.73 o 
  -4   1   9      814.66      779.40     19.52 o 
  -3   1   9        1.58        3.25      0.95 o 
  -2   1   9      178.29      169.31      4.11 o 
  -1   1   9      638.24      602.80     13.55 o 
   0   1   9      356.35      327.99      7.59 o 
   1   1   9       58.96       62.15      1.83 o 
   2   1   9      194.70      203.34      4.97 o 
   3   1   9     1918.95     1925.07     75.61 o 
   4   1   9      367.99      401.81      8.47 o 
   5   1   9      305.49      346.02      7.36 o 
   6   1   9       87.69       93.40      2.17 o 
   7   1   9      302.71      319.22      7.45 o 
   8   1   9       89.44       89.50      2.14 o 
   9   1   9        0.95        1.16      0.43 o 
  10   1   9       45.28       40.47      4.72 o 
 -16   2   9       49.39       42.27      2.48 o 
 -15   2   9       19.31       17.53      1.13 o 
 -14   2   9       40.19       42.23      1.91 o 
 -13   2   9       70.05       72.49      2.47 o 
 -12   2   9      170.48      173.92      4.16 o 
 -11   2   9        8.01        7.36      0.61 o 
 -10   2   9      410.70      436.89      8.70 o 
  -9   2   9      809.35      810.97     14.45 o 
  -8   2   9      111.36      120.82      2.36 o 
  -7   2   9       82.57       84.68      1.66 o 
  -6   2   9      599.66      590.63      9.13 o 
  -5   2   9      206.79      219.58      4.06 o 
  -4   2   9       17.20       17.95      0.64 o 
  -3   2   9       34.84       35.34      1.03 o 
  -2   2   9      195.21      201.29      4.40 o 
  -1   2   9       61.52       66.07      1.73 o 
   0   2   9      274.47      262.60      6.22 o 
   1   2   9      140.23      151.83      3.81 o 
   2   2   9       56.53       54.20      1.39 o 
   3   2   9      148.43      158.86      3.07 o 
   4   2   9      137.20      163.96      3.43 o 
   5   2   9      189.68      191.09      3.95 o 
   6   2   9       68.26       73.80      1.80 o 
   7   2   9       52.72       52.91      1.71 o 
   8   2   9       45.76       52.10      1.97 o 
   9   2   9       34.68       34.06      2.26 o 
 -15   3   9       37.64       32.43      1.70 o 
 -14   3   9       26.73       25.06      0.99 o 
 -13   3   9       51.35       48.28      1.56 o 
 -12   3   9        9.92        9.92      0.61 o 
 -11   3   9       30.62       34.95      1.20 o 
 -10   3   9        0.30        1.41      0.35 o 
  -9   3   9       31.06       32.42      0.91 o 
  -8   3   9      246.11      266.83      4.76 o 
  -7   3   9      247.53      264.10      4.54 o 
  -6   3   9      239.54      257.14      4.42 o 
  -5   3   9       95.60       97.86      1.91 o 
  -4   3   9      530.84      540.83      9.48 o 
  -3   3   9      120.21      121.69      2.44 o 
  -2   3   9      506.97      501.30      8.18 o 
  -1   3   9        1.24        1.98      0.75 o 
   0   3   9       20.10       20.16      0.72 o 
   1   3   9       76.37       73.68      1.76 o 
   2   3   9        2.43        2.36      0.38 o 
   3   3   9       21.51       21.27      0.77 o 
   4   3   9        1.34        1.49      0.39 o 
   5   3   9        9.84        7.53      0.53 o 
   6   3   9        0.60        0.62      0.37 o 
   7   3   9        6.36        6.97      0.54 o 
   8   3   9        4.01        4.69      0.45 o 
 -13   4   9       15.88       17.22      1.06 o 
 -12   4   9        0.29        0.89      0.46 o 
 -11   4   9        1.64        1.44      0.35 o 
 -10   4   9      136.44      138.92      3.05 o 
  -9   4   9      179.81      187.88      3.96 o 
  -8   4   9        2.09        1.97      0.41 o 
  -7   4   9      219.50      224.92      4.14 o 
  -6   4   9       34.39       37.28      1.08 o 
  -5   4   9        9.45       11.73      0.65 o 
  -4   4   9      319.42      337.37      6.49 o 
  -3   4   9       71.10       74.57      1.79 o 
  -2   4   9      458.85      465.12      9.50 o 
  -1   4   9        5.67        5.95      0.53 o 
   0   4   9        0.84        1.29      0.36 o 
   1   4   9      174.13      160.28      3.29 o 
   2   4   9       78.94       76.38      1.79 o 
   3   4   9       35.03       32.86      1.03 o 
   4   4   9       18.87       20.78      0.89 o 
   5   4   9       91.20       82.94      3.07 o 
   6   4   9       13.75        9.97      0.73 o 
 -10   5   9        9.63        9.40      0.73 o 
  -9   5   9        0.01        0.37      0.34 o 
  -8   5   9       20.40       18.90      0.96 o 
  -7   5   9       37.88       38.43      1.43 o 
  -6   5   9       10.11        9.60      0.63 o 
  -5   5   9       46.51       47.17      1.49 o 
  -4   5   9       53.86       59.52      1.69 o 
  -3   5   9       13.05       11.93      0.66 o 
  -2   5   9       63.83       62.62      1.98 o 
  -1   5   9       13.16       13.22      0.91 o 
   0   5   9        0.69        2.46      0.42 o 
   1   5   9       39.92       36.36      1.84 o 
   2   5   9      119.75      103.57      3.93 o 
   3   5   9       17.94       17.89      1.58 o 
 -16   0  10        4.90        6.01      0.82 o 
 -15   0  10      351.04      362.86     18.41 o 
 -14   0  10      137.14      150.37      6.00 o 
 -13   0  10       70.85       85.03      3.90 o 
 -12   0  10       26.95       24.43      1.65 o 
 -11   0  10       90.26       88.20      3.22 o 
 -10   0  10      326.96      334.20      9.78 o 
  -9   0  10       18.16       12.97      0.98 o 
  -8   0  10      100.27       86.81      3.09 o 
  -7   0  10        5.43        5.37      0.69 o 
  -6   0  10      361.13      344.09     10.10 o 
  -5   0  10      788.51      749.32     21.24 o 
  -4   0  10      485.65      487.44     15.41 o 
  -3   0  10       30.17       21.23      1.29 o 
  -2   0  10      109.01      116.14      4.57 o 
  -1   0  10      468.86      437.50     12.44 o 
   0   0  10      181.38      171.48      6.41 o 
   1   0  10      864.63      824.70     28.37 o 
   2   0  10       13.70       16.59      1.35 o 
   3   0  10      109.18      118.48      3.88 o 
   4   0  10      319.38      348.08     10.14 o 
   5   0  10      462.01      478.45     13.40 o 
   6   0  10        1.20        1.23      0.52 o 
   7   0  10       37.31       34.72      1.90 o 
   8   0  10        1.11        0.94      0.56 o 
   9   0  10        0.90        1.02      0.48 o 
 -16   1  10       16.53       17.00      0.83 o 
 -15   1  10      107.75      105.51      2.77 o 
 -14   1  10       11.55       10.82      0.76 o 
 -13   1  10      181.44      189.02      6.11 o 
 -12   1  10      312.79      343.72      8.88 o 
 -11   1  10       62.90       70.30      3.49 o 
 -10   1  10       30.63       33.65      1.50 o 
  -9   1  10       91.98       91.82      2.53 o 
  -8   1  10       46.29       50.27      1.60 o 
  -7   1  10      112.25      106.11      2.75 o 
  -6   1  10      203.55      199.81      5.33 o 
  -5   1  10       91.18       98.76      5.03 o 
  -4   1  10      136.35      139.43      3.95 o 
  -3   1  10      188.99      196.36      4.74 o 
  -2   1  10      179.87      164.69      4.06 o 
  -1   1  10       34.14       31.47      1.14 o 
   0   1  10       15.53       19.04      0.90 o 
   1   1  10     2134.03     2160.04     47.60 o 
   2   1  10      206.32      214.06      7.28 o 
   3   1  10      220.14      247.92      6.10 o 
   4   1  10        3.60        4.40      0.51 o 
   5   1  10      119.43      130.67      3.15 o 
   6   1  10        0.05        0.12      0.39 o 
   7   1  10        8.99        9.05      0.58 o 
   8   1  10       48.29       48.03      1.61 o 
   9   1  10        1.30        1.89      1.25 o 
 -16   2  10        4.43        2.49      1.13 o 
 -15   2  10      114.83      107.96      3.30 o 
 -14   2  10      109.69      122.31      3.51 o 
 -13   2  10       15.94       18.38      1.39 o 
 -12   2  10       64.94       78.94      2.58 o 
 -11   2  10      309.99      326.17      6.71 o 
 -10   2  10      116.35      131.62      2.78 o 
  -9   2  10        1.85        2.83      0.37 o 
  -8   2  10      361.69      390.30      7.29 o 
  -7   2  10      431.69      445.70      8.25 o 
  -6   2  10       95.40       99.30      2.06 o 
  -5   2  10       28.81       28.06      0.88 o 
  -4   2  10     1220.03     1242.18     22.88 o 
  -3   2  10       87.63       87.96      2.21 o 
  -2   2  10        0.24        0.37      0.35 o 
  -1   2  10      223.89      241.79      5.80 o 
   0   2  10      174.49      166.96      4.12 o 
   1   2  10      181.71      191.60      4.72 o 
   2   2  10        2.12        2.31      0.37 o 
   3   2  10     1066.23     1070.36     19.73 o 
   4   2  10        7.56        6.74      0.54 o 
   5   2  10       52.71       50.32      1.39 o 
   6   2  10        8.57       13.04      0.80 o 
   7   2  10       20.55       20.83      0.88 o 
   8   2  10        5.43        5.59      0.50 o 
 -14   3  10       23.70       23.29      1.16 o 
 -13   3  10       27.88       26.78      1.21 o 
 -12   3  10      107.02      110.18      2.79 o 
 -11   3  10      101.49      105.17      2.71 o 
 -10   3  10       59.75       61.51      1.52 o 
  -9   3  10      209.48      211.69      3.85 o 
  -8   3  10        8.57       11.16      0.55 o 
  -7   3  10      111.41      115.33      2.47 o 
  -6   3  10       71.21       79.55      1.77 o 
  -5   3  10       10.50       12.37      0.64 o 
  -4   3  10      234.65      250.32      4.60 o 
  -3   3  10      261.37      259.18      4.72 o 
  -2   3  10      272.88      287.28      5.62 o 
  -1   3  10        4.03        5.64      0.46 o 
   0   3  10      161.34      171.41      3.52 o 
   1   3  10      136.86      158.07      3.29 o 
   2   3  10       74.80       81.42      1.80 o 
   3   3  10       53.62       47.00      1.58 o 
   4   3  10       31.45       39.00      1.24 o 
   5   3  10      148.19      155.25      3.34 o 
   6   3  10       12.54       12.16      0.62 o 
   7   3  10        1.67        2.54      0.65 o 
 -12   4  10        1.09        1.07      0.52 o 
 -11   4  10        0.39        0.31      0.43 o 
 -10   4  10       13.66       14.72      0.74 o 
  -9   4  10        0.61        1.05      0.41 o 
  -8   4  10       17.97       17.04      0.76 o 
  -7   4  10       50.02       52.07      1.42 o 
  -6   4  10        3.04        4.03      0.44 o 
  -5   4  10      110.14      105.96      2.34 o 
  -4   4  10       21.38       21.31      0.80 o 
  -3   4  10        1.38        1.86      0.36 o 
  -2   4  10       86.36       82.53      2.79 o 
  -1   4  10      112.89      112.40      3.39 o 
   0   4  10       21.57       19.01      0.91 o 
   1   4  10        0.04        0.00      0.35 o 
   2   4  10        0.13        0.31      0.31 o 
   3   4  10       44.36       40.01      1.23 o 
   4   4  10        8.12        7.61      0.61 o 
   5   4  10        0.94        1.43      0.39 o 
  -9   5  10       72.39       59.81      5.10 o 
  -8   5  10       15.99       15.10      0.75 o 
  -7   5  10       10.97       11.38      0.68 o 
  -6   5  10      188.00      197.36      6.46 o 
  -5   5  10       93.89       88.43      2.23 o 
  -4   5  10        5.73        4.97      0.72 o 
  -3   5  10       62.13       59.14      1.89 o 
  -2   5  10       42.29       37.56      1.52 o 
  -1   5  10        3.25        3.13      0.71 o 
   0   5  10        2.43        3.03      0.54 o 
   1   5  10      101.56       85.00      4.76 o 
 -16   1  11       21.51       16.22      1.25 o 
 -15   1  11      134.96      123.27      2.82 o 
 -14   1  11      178.29      183.17      4.39 o 
 -13   1  11       79.90       81.87      2.12 o 
 -12   1  11        0.11        1.01      0.45 o 
 -11   1  11      165.34      165.89      4.15 o 
 -10   1  11      188.83      197.22      7.43 o 
  -9   1  11        0.12        0.62      0.44 o 
  -8   1  11       62.82       62.45      2.15 o 
  -7   1  11      319.00      325.81      8.43 o 
  -6   1  11      203.05      197.49      7.45 o 
  -5   1  11      101.29      108.82      3.90 o 
  -4   1  11      311.60      315.13      8.43 o 
  -3   1  11      319.92      322.37      7.54 o 
  -2   1  11        6.07        6.93      0.61 o 
  -1   1  11       13.21       17.43      0.85 o 
   0   1  11       41.06       40.40      1.50 o 
   1   1  11      542.14      559.65     17.33 o 
   2   1  11       49.26       56.87      2.16 o 
   3   1  11       74.71       74.31      2.01 o 
   4   1  11        1.87        2.07      0.46 o 
   5   1  11       16.02       17.64      0.78 o 
   6   1  11       95.90       99.69      2.77 o 
   7   1  11       24.90       25.74      1.60 o 
   8   1  11        0.22        0.68      0.68 o 
 -15   2  11       30.30       28.46      1.24 o 
 -14   2  11       33.51       29.88      1.29 o 
 -13   2  11        7.10        6.91      0.76 o 
 -12   2  11       25.32       24.40      1.27 o 
 -11   2  11       15.97       14.64      0.89 o 
 -10   2  11        3.00        5.03      0.58 o 
  -9   2  11       24.65       22.18      1.05 o 
  -8   2  11       13.87       13.96      0.89 o 
  -7   2  11      143.10      151.84      4.30 o 
  -6   2  11       65.58       69.53      1.96 o 
  -5   2  11      500.19      523.53     10.82 o 
  -4   2  11      118.68      114.76      2.76 o 
  -3   2  11      477.74      522.78     11.97 o 
  -2   2  11      388.18      413.82      9.55 o 
  -1   2  11      494.93      514.45     11.78 o 
   0   2  11       14.51       17.92      0.90 o 
   1   2  11      176.09      224.07      4.44 o 
   2   2  11       29.01       33.77      1.18 o 
   3   2  11       58.17       53.33      1.45 o 
   4   2  11        0.27        0.96      0.32 o 
   5   2  11       17.09       16.09      0.78 o 
   6   2  11       34.31       37.53      1.21 o 
   7   2  11        3.67        3.85      0.47 o 
 -14   3  11        0.88        0.10      0.68 o 
 -13   3  11        0.50        1.25      0.60 o 
 -12   3  11        0.25        0.97      0.47 o 
 -11   3  11        0.06        0.14      0.43 o 
 -10   3  11       63.49       67.44      2.01 o 
  -9   3  11        4.36        3.91      0.50 o 
  -8   3  11       63.97       60.95      1.51 o 
  -7   3  11        0.06        1.23      0.63 o 
  -6   3  11      454.32      459.66      8.08 o 
  -5   3  11        3.19        3.70      0.49 o 
  -4   3  11        3.80        4.47      0.49 o 
  -3   3  11        5.33        5.03      0.45 o 
  -2   3  11        0.68        0.74      0.36 o 
  -1   3  11        0.35        1.08      0.35 o 
   0   3  11        0.69        0.29      0.35 o 
   1   3  11       16.61       12.76      0.64 o 
   2   3  11       15.14       15.52      0.67 o 
   3   3  11       16.51       15.17      0.75 o 
   4   3  11       14.78       15.59      0.73 o 
   5   3  11       22.38       18.60      0.84 o 
   6   3  11        0.06        0.23      0.45 o 
 -12   4  11      127.37      107.49      5.90 o 
 -11   4  11       25.16       19.08      1.05 o 
 -10   4  11      171.40      154.77      3.96 o 
  -9   4  11      229.08      207.42      4.29 o 
  -8   4  11        3.38        2.12      0.37 o 
  -7   4  11       40.86       36.51      1.14 o 
  -6   4  11       81.22       84.84      2.37 o 
  -5   4  11      101.32       99.45      3.50 o 
  -4   4  11        0.81        0.84      0.49 o 
  -3   4  11       38.80       37.21      1.49 o 
  -2   4  11      120.97      120.09      5.56 o 
  -1   4  11      108.23      103.45      3.09 o 
   0   4  11       49.94       50.94      1.46 o 
   1   4  11       84.03       81.42      1.89 o 
   2   4  11       22.69       24.26      0.93 o 
   3   4  11        5.37        3.31      0.38 o 
  -6   5  11       42.06       37.23      3.51 o 
  -5   5  11       17.59       16.69      1.00 o 
  -4   5  11       15.74       11.77      0.96 o 
  -3   5  11       54.83       45.18      3.96 o 
  -2   5  11       18.24       15.37      1.03 o 
  -1   5  11       27.58       22.87      2.04 o 
 -15   0  12       20.94       17.16      1.35 o 
 -14   0  12       50.03       47.60      2.08 o 
 -13   0  12       89.88       83.98      3.93 o 
 -12   0  12        0.02        0.64      0.69 o 
 -11   0  12      100.75       96.88      3.44 o 
 -10   0  12       99.99       98.84      4.49 o 
  -9   0  12      185.51      186.99      5.93 o 
  -8   0  12      158.99      167.30      5.41 o 
  -7   0  12      808.27      831.10     28.82 o 
  -6   0  12      217.64      203.31      8.96 o 
  -5   0  12        4.15        4.66      0.87 o 
  -4   0  12      248.13      245.51      9.06 o 
  -3   0  12      431.21      415.98     10.98 o 
  -2   0  12        6.25        4.72      0.61 o 
  -1   0  12      300.12      324.42     10.43 o 
   0   0  12      100.39      111.58      4.12 o 
   1   0  12        0.66        1.60      0.51 o 
   2   0  12      174.12      181.52      5.19 o 
   3   0  12      157.36      162.02      4.71 o 
   4   0  12      179.34      167.68      6.14 o 
   5   0  12        8.32        6.50      0.71 o 
   6   0  12      156.93      154.41      5.57 o 
 -15   1  12        9.32        9.33      1.77 o 
 -14   1  12        6.73        5.99      0.54 o 
 -13   1  12        1.09        1.07      0.41 o 
 -12   1  12        4.22        3.13      0.54 o 
 -11   1  12       56.67       56.65      1.82 o 
 -10   1  12        0.01        2.18      1.22 o 
  -9   1  12       55.74       58.13      2.09 o 
  -8   1  12       39.09       43.24      2.32 o 
  -7   1  12        0.11       16.07      1.81 o 
  -6   1  12        0.25        0.74      0.56 o 
  -5   1  12      104.70      119.59      3.97 o 
  -4   1  12        2.31        2.13      0.53 o 
  -3   1  12      414.80      410.68     10.90 o 
  -2   1  12        1.59        1.03      0.44 o 
  -1   1  12       84.81      100.45      2.74 o 
   0   1  12       11.23       13.00      1.12 o 
   1   1  12      109.30      100.41      3.78 o 
   2   1  12       20.25       19.62      1.11 o 
   3   1  12        7.52        7.59      0.61 o 
   4   1  12       16.42       16.78      0.70 o 
   5   1  12       10.37        9.23      0.70 o 
   6   1  12       18.30       16.02      0.66 o 
 -15   2  12        0.76        0.68      0.68 o 
 -14   2  12        4.28        6.37      0.73 o 
 -13   2  12        5.12        6.51      0.73 o 
 -12   2  12       10.81       10.76      0.78 o 
 -11   2  12       18.51       21.74      1.10 o 
 -10   2  12        0.26        0.61      0.65 o 
  -9   2  12       17.40       18.98      1.28 o 
  -8   2  12      226.29      253.58      7.64 o 
  -7   2  12       47.75       45.87      1.65 o 
  -6   2  12       73.85       79.80      2.45 o 
  -5   2  12        7.67        8.41      0.66 o 
  -4   2  12       36.92       45.83      1.57 o 
  -3   2  12       52.12       55.88      1.75 o 
  -2   2  12       54.55       65.90      2.00 o 
  -1   2  12      424.77      406.01      9.39 o 
   0   2  12      166.22      172.10      3.51 o 
   1   2  12      153.97      144.20      3.93 o 
   2   2  12       46.50       48.08      1.45 o 
   3   2  12       38.77       44.96      1.35 o 
   4   2  12       13.80       15.19      0.73 o 
   5   2  12        5.75        5.45      0.57 o 
   6   2  12        7.96        6.93      0.71 o 
 -13   3  12       24.67       23.36      1.35 o 
 -12   3  12      171.76      168.97      5.15 o 
 -11   3  12      106.53       98.69      3.57 o 
 -10   3  12      188.21      187.05      4.36 o 
  -9   3  12      505.00      501.41     11.30 o 
  -8   3  12       57.31       57.08      1.68 o 
  -7   3  12       23.35       22.89      0.98 o 
  -6   3  12       83.85       88.40      2.35 o 
  -5   3  12      469.28      488.16     11.99 o 
  -4   3  12      184.44      187.39      5.37 o 
  -3   3  12        2.06        2.92      0.45 o 
  -2   3  12      113.07      115.16      2.83 o 
  -1   3  12      189.77      195.16      3.99 o 
   0   3  12       19.90       19.91      0.78 o 
   1   3  12       84.40       88.15      2.27 o 
   2   3  12       43.10       52.27      1.50 o 
   3   3  12        2.04        3.15      0.36 o 
   4   3  12       44.08       40.14      1.30 o 
 -10   4  12       18.48       19.02      1.81 o 
  -9   4  12        2.50        2.23      0.51 o 
  -8   4  12        2.85        3.12      0.45 o 
  -7   4  12       24.60       22.30      0.87 o 
  -6   4  12       39.12       36.54      1.38 o 
  -5   4  12        7.29        6.57      0.65 o 
  -4   4  12       21.34       20.99      1.40 o 
  -3   4  12        4.81        7.00      0.69 o 
  -2   4  12        0.03        0.23      0.42 o 
  -1   4  12        8.64        6.05      0.57 o 
   0   4  12        0.07        0.00      0.32 o 
   1   4  12        7.65        8.32      0.65 o 
 -14   1  13       13.02       13.61      1.04 o 
 -13   1  13       38.76       36.71      1.35 o 
 -12   1  13        0.15        0.10      0.47 o 
 -11   1  13       77.11       84.40      4.03 o 
 -10   1  13       51.82       57.74      2.31 o 
  -9   1  13      132.27      136.46      4.48 o 
  -8   1  13        0.22        1.13      0.49 o 
  -7   1  13      268.85      304.40      8.99 o 
  -6   1  13      134.15      139.25      4.53 o 
  -5   1  13        9.73       14.87      1.08 o 
  -4   1  13      136.24      161.43      4.70 o 
  -3   1  13        3.38        4.30      0.61 o 
  -2   1  13       48.80       47.41      1.71 o 
  -1   1  13        1.99        6.06      0.79 o 
   0   1  13      320.39      334.34     10.63 o 
   1   1  13       87.69       93.11      2.95 o 
   2   1  13        0.78        1.41      0.65 o 
   3   1  13       80.66       77.64      2.57 o 
   4   1  13      133.60      130.49      3.39 o 
   5   1  13       22.04       19.02      1.59 o 
 -14   2  13        1.04        0.45      0.91 o 
 -13   2  13       41.87       37.44      2.15 o 
 -12   2  13      118.88      107.72      3.95 o 
 -11   2  13      136.04      140.41      4.49 o 
 -10   2  13       23.00       24.30      1.35 o 
  -9   2  13       16.17       13.83      1.05 o 
  -8   2  13       20.30       21.30      1.26 o 
  -7   2  13      278.69      306.58      9.09 o 
  -6   2  13        0.16        0.53      0.56 o 
  -5   2  13        4.36        7.35      1.34 o 
  -4   2  13        8.58        9.29      0.83 o 
  -3   2  13       30.60       37.11      1.38 o 
  -2   2  13      149.43      153.58      3.47 o 
  -1   2  13       17.53       24.35      0.88 o 
   0   2  13       54.70       56.95      2.01 o 
   1   2  13       80.15       81.76      2.13 o 
   2   2  13       93.45      102.32      2.62 o 
   3   2  13        3.32        4.74      0.44 o 
   4   2  13        4.01        4.03      0.45 o 
 -12   3  13       11.57        8.27      0.80 o 
 -11   3  13        2.43        1.86      0.56 o 
 -10   3  13       94.67       81.62      2.79 o 
  -9   3  13        3.68        3.69      0.55 o 
  -8   3  13        0.49        1.19      0.45 o 
  -7   3  13        0.06        0.19      0.47 o 
  -6   3  13       13.91       12.69      1.08 o 
  -5   3  13        8.65        9.77      0.68 o 
  -4   3  13       50.38       49.00      1.66 o 
  -3   3  13        5.84        6.63      0.52 o 
  -2   3  13        0.01        0.79      0.33 o 
  -1   3  13        0.55        0.72      0.38 o 
   0   3  13       25.82       22.07      0.78 o 
   1   3  13        2.55        2.65      0.42 o 
   2   3  13        1.29        0.79      0.33 o 
  -8   4  13       60.92       52.56      3.17 o 
  -7   4  13        4.15        4.39      1.13 o 
  -6   4  13       14.52       15.81      0.86 o 
  -5   4  13       50.72       47.87      2.87 o 
  -4   4  13       38.19       35.36      1.38 o 
  -3   4  13        7.83        8.60      0.65 o 
  -2   4  13      136.45      129.38      3.93 o 
 -13   0  14       28.91       26.27      2.26 o 
 -12   0  14       29.39       27.40      2.49 o 
 -11   0  14        1.45        0.23      0.91 o 
 -10   0  14       42.70       46.43      3.62 o 
  -9   0  14      161.27      140.16      8.16 o 
  -8   0  14        1.45       -0.45      1.13 o 
  -7   0  14        2.40        4.59      0.69 o 
  -6   0  14       70.53       76.57      3.20 o 
  -5   0  14       58.77       55.42      2.17 o 
  -4   0  14       58.30       59.32      2.22 o 
  -3   0  14       42.01       48.98      2.48 o 
  -2   0  14      198.92      181.29      6.11 o 
  -1   0  14        9.13       10.24      1.32 o 
   0   0  14      185.59      195.34     10.66 o 
   1   0  14      103.43       98.37      5.89 o 
   2   0  14        2.15        1.39      0.58 o 
   3   0  14       31.57       31.25      2.49 o 
 -13   1  14        6.35        5.35      0.60 o 
 -12   1  14       71.26       67.46      3.08 o 
 -11   1  14       81.72       83.15      2.96 o 
 -10   1  14       12.43       14.48      1.00 o 
  -9   1  14        0.32        0.51      0.49 o 
  -8   1  14       34.91       35.40      1.61 o 
  -7   1  14        0.25        0.83      0.52 o 
  -6   1  14       12.36       12.26      0.95 o 
  -5   1  14      103.19       98.78      4.65 o 
  -4   1  14       10.77       13.72      1.05 o 
  -3   1  14      130.73      117.23      3.83 o 
  -2   1  14       23.48       26.04      1.49 o 
  -1   1  14       17.21       18.32      1.27 o 
   0   1  14       48.23       46.60      2.23 o 
   1   1  14        6.48        6.97      0.56 o 
   2   1  14       70.01       63.99      1.77 o 
   3   1  14       16.94       15.22      1.45 o 
 -12   2  14       62.93       54.49      2.40 o 
 -11   2  14        6.50        6.92      0.82 o 
 -10   2  14        4.21        6.09      0.73 o 
  -9   2  14       52.82       54.78      2.50 o 
  -8   2  14        4.25        4.32      0.65 o 
  -7   2  14      235.01      251.16      7.47 o 
  -6   2  14      131.76      145.79      4.58 o 
  -5   2  14      190.46      199.18      6.02 o 
  -4   2  14       25.86       29.10      1.44 o 
  -3   2  14       10.68       16.17      0.91 o 
  -2   2  14       65.14       65.49      1.82 o 
  -1   2  14        8.43        6.95      0.64 o 
   0   2  14       63.32       64.21      1.72 o 
   1   2  14       29.72       32.88      1.05 o 
   2   2  14        1.20        1.64      0.38 o 
 -10   3  14        3.27        3.22      0.54 o 
  -9   3  14        1.63        3.32      0.68 o 
  -8   3  14       37.47       39.78      1.61 o 
  -7   3  14        1.43        1.18      0.49 o 
  -6   3  14       52.69       53.16      2.58 o 
  -5   3  14        3.19        6.00      0.57 o 
  -4   3  14      150.87      149.58      5.76 o 
  -3   3  14       23.48       21.71      0.91 o 
  -2   3  14      180.77      153.66      4.37 o 
  -1   3  14      184.10      181.51      7.12 o 
   0   3  14       28.26       29.23      1.92 o 
 -12   1  15        0.15       -0.68      0.91 o 
 -11   1  15       16.48       13.10      0.97 o 
 -10   1  15       37.17       43.76      2.68 o 
  -9   1  15       78.64       79.20      2.96 o 
  -8   1  15        0.81        0.61      0.66 o 
  -7   1  15      162.15      155.43      4.90 o 
  -6   1  15      100.84      102.51      5.66 o 
  -5   1  15        3.19        1.94      0.62 o 
  -4   1  15        9.70       10.27      0.82 o 
  -3   1  15      115.50      119.78      4.99 o 
  -2   1  15      105.02      101.55      4.00 o 
  -1   1  15        0.93        1.09      0.35 o 
   0   1  15       68.47       71.88      1.84 o 
   1   1  15      128.17      132.66      7.26 o 
 -11   2  15        7.95        8.15      1.36 o 
 -10   2  15        4.28        4.19      0.56 o 
  -9   2  15       29.28       29.14      2.06 o 
  -8   2  15       92.94       94.96      3.09 o 
  -7   2  15        6.81        8.90      0.73 o 
  -6   2  15       18.67       19.71      1.05 o 
  -5   2  15       62.60       57.63      1.81 o 
  -4   2  15      246.08      231.37      5.75 o 
  -3   2  15       24.69       21.15      1.21 o 
  -2   2  15        6.30        7.91      0.65 o 
  -1   2  15       81.95       71.30      2.66 o 
   0   2  15       23.63       19.29      1.12 o 
  -7   3  15       72.00       74.10      4.08 o 
  -6   3  15        9.70       11.32      1.13 o 
  -5   3  15        8.38        6.11      0.91 o 
  -4   3  15        6.27        3.40      0.68 o 
  -9   0  16      124.67      105.52      5.22 o 
  -8   0  16        9.92       11.91      1.03 o 
  -7   0  16      240.16      202.71      7.38 o 
  -6   0  16       74.21       62.29      6.68 o 
  -5   0  16       58.26       57.31      3.85 o 
  -4   0  16       32.86       25.59      2.26 o 
  -3   0  16      140.21      135.40      7.48 o 
  -9   1  16       21.01       17.16      1.12 o 
  -8   1  16        7.83        6.49      0.56 o 
  -7   1  16       72.87       57.57      2.04 o 
  -6   1  16        1.79        1.65      0.47 o 
  -5   1  16       20.21       17.17      0.95 o 
  -4   1  16        5.07        5.38      0.91 o 
  -3   1  16        0.18        0.45      0.79 o 
  -2   1  16        0.42        1.81      0.68 o 
  -7   2  16       36.03       38.73      2.72 o 
  -6   2  16       36.56       36.69      2.49 o 
  -5   2  16       33.00       31.71      2.26 o 
                                                 
